# Supplementary material for: Determination of a complex crystal structure in the absence of single crystals: analysis of powder X-ray diffraction data, guided by solid-state NMR and periodic DFT calculations, reveals a new 2′-deoxyguanosine structural motif
Source: Chem Sci. 2017 Mar 16;8(5):3971–9. doi: 10.1039/c7sc00587c (PMC5433513; doi:10.1039/c7sc00587c)
Supplement: Supplementary file 2 [file SC-008-C7SC00587C-s002.cif]

# Electronic Supplementary Material (ESI) for Chemical Science.
# This journal is © The Royal Society of Chemistry 2017

####################################################################### 
# 
# This file contains crystal structure data downloaded from the 
# Cambridge Structural Database (CSD) hosted by the Cambridge 
# Crystallographic Data Centre (CCDC).
# 
# Full information about CCDC data access policies and citation 
# guidelines are available at http://www.ccdc.cam.ac.uk/access/V1 
# 
# Audit and citation data items may have been added by the CCDC. 
# Please retain this information to preserve the provenance of 
# this file and to allow appropriate attribution of the data. 
# 
#######################################################################

data_DGC10_publ
_database_code_depnum_ccdc_archive 'CCDC 1535685'
_audit_update_record             
;
2017-03-02 deposited with the CCDC.
2017-03-16 downloaded from the CCDC.
;

_pd_block_id                     2016-08-16T12:37|DGC10||

_audit_creation_method           'from EXP file using GSAS2CIF'
_audit_creation_date             2016-08-16T12:37

#=============================================================================
# 5. OVERALL REFINEMENT & COMPUTING DETAILS

_refine_special_details          
; ?
;
_pd_proc_ls_special_details      
; ?
;

# The following items are used to identify the programs used.
_computing_molecular_graphics    ?
_computing_publication_material  ?

_refine_ls_weighting_scheme      ?
_refine_ls_weighting_details     ?
_refine_ls_hydrogen_treatment    ?
_refine_ls_extinction_method     ?
_refine_ls_extinction_coef       ?
_refine_ls_number_constraints    ?

_refine_ls_restrained_S_all      ?
_refine_ls_restrained_S_obs      ?

#==============================================================================
# 6. SAMPLE PREPARATION DATA

# (In the unusual case where multiple samples are used in a single
#  Rietveld study, this information should be moved into the phase
#  blocks)

# The following three fields describe the preparation of the material.
# The cooling rate is in K/min.  The pressure at which the sample was
# prepared is in kPa.  The temperature of preparation is in K.

_pd_prep_cool_rate               ?
_pd_prep_pressure                ?
_pd_prep_temperature             ?

_pd_char_colour                  ? # use ICDD colour descriptions
_refine_ls_shift/su_max          1.03
_refine_ls_shift/su_mean         0.12
_computing_structure_refinement  GSAS
_refine_ls_number_parameters     286
_refine_ls_goodness_of_fit_all   1.69
_refine_ls_number_restraints     306
_refine_ls_matrix_type           full
#==============================================================================
# 7. CHEMICAL, STRUCTURAL AND CRYSTAL DATA

_pd_char_particle_morphology     ?

_chemical_name_systematic        3',5'-bis-O-decanoyl-2'-deoxyguanosine
_chemical_name_common            dG(C10)2
_chemical_formula_moiety         'C30 H49 N5 O6'
_chemical_formula_structural     ?
_chemical_formula_analytical     ?
_chemical_melting_point          ?
_chemical_compound_source        ? # for minerals and
# natural products
_symmetry_space_group_name_Hall  ?

_exptl_crystal_F_000             ?
_exptl_crystal_density_diffrn    ?
_exptl_crystal_density_meas      ?
_exptl_crystal_density_method    ?

_cell_measurement_temperature    ?

_cell_special_details            
; ?
;

_geom_special_details            ?

# The following item identifies the program(s) used (if appropriate).
_computing_structure_solution    ?

#==============================================================================

# 8. Phase information from GSAS

_pd_phase_name                   
'from C:/Users/colan/Documents/CASTEP/dGC10/Conf C/Opt/dGC10_E.cif'
_cell_length_a                   8.3072(7)
_cell_length_b                   7.8052(10)
_cell_length_c                   25.7246(27)
_cell_angle_alpha                90.0
_cell_angle_beta                 97.491(4)
_cell_angle_gamma                90.0
_cell_volume                     1653.74(17)
_symmetry_cell_setting           monoclinic
_symmetry_space_group_name_H-M   'P 21'
loop_
_symmetry_equiv_pos_site_id
_symmetry_equiv_pos_as_xyz
1 +x,+y,+z
2 -x,+y+1/2,-z

# ATOMIC COORDINATES AND DISPLACEMENT PARAMETERS


loop_
_atom_site_type_symbol
_atom_site_label
_atom_site_fract_x
_atom_site_fract_y
_atom_site_fract_z
_atom_site_occupancy
_atom_site_thermal_displace_type
_atom_site_U_iso_or_equiv
_atom_site_symmetry_multiplicity
C C1 0.8107(16) 0.284(4) 0.02370(10) 1.0 Uiso 0.0868(33) 2
N N2 0.8229(15) 0.461(4) 0.02053(8) 1.0 Uiso 0.0868(33) 2
C C3 0.7214(18) 0.5753(33) 0.04015(9) 1.0 Uiso 0.0868(33) 2
N N4 0.5970(16) 0.5309(22) 0.06500(9) 1.0 Uiso 0.0868(33) 2
C C5 0.5822(14) 0.3577(21) 0.06869(8) 1.0 Uiso 0.0868(33) 2
C C6 0.6786(18) 0.2339(28) 0.05013(11) 1.0 Uiso 0.0868(33) 2
N N7 0.6252(27) 0.0718(24) 0.06143(15) 1.0 Uiso 0.0868(33) 2
C C8 0.4997(25) 0.1005(15) 0.08619(14) 1.0 Uiso 0.0868(33) 2
N N9 0.4673(17) 0.2704(13) 0.09186(9) 1.0 Uiso 0.0868(33) 2
O O10 0.9090(21) 0.192(5) 0.00464(13) 1.0 Uiso 0.0868(33) 2
H H11 0.9135(17) 0.509(5) 0.00235(8) 1.0 Uiso 0.104(4) 2
N N12 0.7530(28) 0.742(4) 0.03315(14) 1.0 Uiso 0.0868(33) 2
H H13 0.683(4) 0.8328(30) 0.04673(18) 1.0 Uiso 0.104(4) 2
H H14 0.8473(31) 0.777(5) 0.01432(15) 1.0 Uiso 0.104(4) 2
H H15 0.4285(32) -0.0009(14) 0.10075(17) 1.0 Uiso 0.104(4) 2
C C16 0.3359(15) 0.3478(14) 0.11761(9) 1.0 Uiso 0.0868(33) 2
H H17 0.2339(18) 0.2573(21) 0.1112(5) 1.0 Uiso 0.104(4) 2
C C18 0.2809(20) 0.5167(18) 0.09607(33) 1.0 Uiso 0.0868(33) 2
H H19 0.355(4) 0.5554(24) 0.0659(8) 1.0 Uiso 0.104(4) 2
H H20 0.1536(24) 0.5098(27) 0.0791(6) 1.0 Uiso 0.104(4) 2
C C21 0.3008(14) 0.6455(15) 0.1410(5) 1.0 Uiso 0.0868(33) 2
H H22 0.3607(20) 0.7646(19) 0.1312(10) 1.0 Uiso 0.104(4) 2
C C23 0.3971(14) 0.5490(18) 0.1864(4) 1.0 Uiso 0.0868(33) 2
H H24 0.3362(22) 0.5699(27) 0.2213(5) 1.0 Uiso 0.104(4) 2
O O25 0.3990(19) 0.3731(17) 0.17122(17) 1.0 Uiso 0.0868(33) 2
C C26 0.5688(13) 0.6125(23) 0.2019(8) 1.0 Uiso 0.0868(33) 2
H H27 0.6179(27) 0.5536(22) 0.2352(11) 1.0 Uiso 0.104(4) 2
H H28 0.6363(18) 0.587(4) 0.1730(12) 1.0 Uiso 0.104(4) 2
O O29 0.5647(4) 0.7956(21) 0.2106(6) 1.0 Uiso 0.0868(33) 2
C C30 0.55530(31) 0.8467(19) 0.2593(6) 1.0 Uiso 0.0868(33) 2
O O31 0.5626(5) 0.7483(28) 0.2965(7) 1.0 Uiso 0.0868(33) 2
C C32 0.5349(5) 1.0374(20) 0.2635(9) 1.0 Uiso 0.0868(33) 2
H H33 0.6353(12) 1.0945(21) 0.2534(10) 1.0 Uiso 0.104(4) 2
H H34 0.4374(15) 1.0728(22) 0.2382(13) 1.0 Uiso 0.104(4) 2
C C35 0.5102(26) 1.099(4) 0.3178(13) 1.0 Uiso 0.0868(33) 2
H H36 0.4052(18) 1.165(6) 0.3150(18) 1.0 Uiso 0.104(4) 2
H H37 0.502(7) 0.995(4) 0.3408(16) 1.0 Uiso 0.104(4) 2
C C38 0.6451(22) 1.212(4) 0.3435(12) 1.0 Uiso 0.0868(33) 2
H H39 0.731(4) 1.137(6) 0.3630(20) 1.0 Uiso 0.104(4) 2
H H40 0.692(4) 1.277(6) 0.3151(17) 1.0 Uiso 0.104(4) 2
C C41 0.5926(26) 1.3414(35) 0.3817(11) 1.0 Uiso 0.0868(33) 2
H H42 0.4973(28) 1.408(5) 0.3634(20) 1.0 Uiso 0.104(4) 2
H H43 0.558(6) 1.277(5) 0.4124(17) 1.0 Uiso 0.104(4) 2
C C44 0.7228(26) 1.4679(31) 0.4026(11) 1.0 Uiso 0.0868(33) 2
H H45 0.8113(31) 1.403(4) 0.4251(17) 1.0 Uiso 0.104(4) 2
H H46 0.768(5) 1.520(5) 0.3718(16) 1.0 Uiso 0.104(4) 2
C C47 0.6656(27) 1.6115(28) 0.4350(13) 1.0 Uiso 0.0868(33) 2
H H48 0.657(7) 1.719(4) 0.4132(11) 1.0 Uiso 0.104(4) 2
H H49 0.5548(26) 1.580(6) 0.4442(27) 1.0 Uiso 0.104(4) 2
C C50 0.776(4) 1.6480(25) 0.4854(8) 1.0 Uiso 0.0868(33) 2
H H51 0.724(8) 1.597(4) 0.5152(14) 1.0 Uiso 0.104(4) 2
H H52 0.883(4) 1.590(4) 0.4832(15) 1.0 Uiso 0.104(4) 2
C C53 0.8075(30) 1.8353(28) 0.4974(10) 1.0 Uiso 0.0868(33) 2
H H54 0.883(4) 1.844(4) 0.5314(14) 1.0 Uiso 0.104(4) 2
H H55 0.861(4) 1.887(4) 0.4681(16) 1.0 Uiso 0.104(4) 2
C C56 0.657(4) 1.9346(35) 0.5026(12) 1.0 Uiso 0.0868(33) 2
H H57 0.561(4) 1.889(7) 0.4748(23) 1.0 Uiso 0.104(4) 2
H H58 0.677(5) 2.0662(34) 0.496(4) 1.0 Uiso 0.104(4) 2
H H59 0.625(7) 1.919(12) 0.5409(15) 1.0 Uiso 0.104(4) 2
O O60 0.1416(15) 0.6933(16) 0.15434(27) 1.0 Uiso 0.0868(33) 2
C C61 0.0882(17) 0.8504(16) 0.14025(27) 1.0 Uiso 0.0868(33) 2
O O62 0.1552(23) 0.9451(18) 0.11195(28) 1.0 Uiso 0.0868(33) 2
C C63 -0.0634(17) 0.8982(22) 0.1630(4) 1.0 Uiso 0.0868(33) 2
H H64 -0.1602(18) 0.8714(34) 0.1363(6) 1.0 Uiso 0.104(4) 2
H H65 -0.0687(21) 0.8277(27) 0.1956(6) 1.0 Uiso 0.104(4) 2
C C66 -0.0700(26) 1.0864(22) 0.1775(8) 1.0 Uiso 0.0868(33) 2
H H67 -0.011(5) 1.1542(23) 0.1525(8) 1.0 Uiso 0.104(4) 2
H H68 -0.1874(30) 1.123(4) 0.1735(19) 1.0 Uiso 0.104(4) 2
C C69 0.006(4) 1.1272(31) 0.2327(7) 1.0 Uiso 0.0868(33) 2
H H70 -0.079(7) 1.109(5) 0.2570(14) 1.0 Uiso 0.104(4) 2
H H71 0.099(6) 1.046(4) 0.2424(11) 1.0 Uiso 0.104(4) 2
C C72 0.070(4) 1.3080(33) 0.2404(12) 1.0 Uiso 0.0868(33) 2
H H73 0.192(4) 1.304(5) 0.2419(27) 1.0 Uiso 0.104(4) 2
H H74 0.022(8) 1.378(4) 0.2091(10) 1.0 Uiso 0.104(4) 2
C C75 0.030(4) 1.3985(27) 0.2890(10) 1.0 Uiso 0.0868(33) 2
H H76 -0.091(5) 1.387(5) 0.2903(23) 1.0 Uiso 0.104(4) 2
H H77 0.091(8) 1.3389(27) 0.3204(9) 1.0 Uiso 0.104(4) 2
C C78 0.074(4) 1.5865(23) 0.2922(8) 1.0 Uiso 0.0868(33) 2
H H79 0.160(6) 1.6070(29) 0.2687(16) 1.0 Uiso 0.104(4) 2
H H80 -0.027(5) 1.654(4) 0.2788(11) 1.0 Uiso 0.104(4) 2
C C81 0.137(5) 1.6543(21) 0.3460(10) 1.0 Uiso 0.0868(33) 2
H H82 0.096(12) 1.577(4) 0.3727(10) 1.0 Uiso 0.104(4) 2
H H83 0.259(5) 1.650(8) 0.3502(25) 1.0 Uiso 0.104(4) 2
C C84 0.086(6) 1.836(4) 0.3566(10) 1.0 Uiso 0.0868(33) 2
H H85 0.110(14) 1.9104(34) 0.3265(15) 1.0 Uiso 0.104(4) 2
H H86 -0.034(5) 1.837(10) 0.3588(26) 1.0 Uiso 0.104(4) 2
C C87 0.173(6) 1.908(4) 0.4063(14) 1.0 Uiso 0.0868(33) 2
H H88 0.216(7) 2.033(4) 0.3992(27) 1.0 Uiso 0.104(4) 2
H H89 0.272(7) 1.828(5) 0.4203(15) 1.0 Uiso 0.104(4) 2
H H90 0.091(8) 1.915(8) 0.4348(14) 1.0 Uiso 0.104(4) 2

# If you change Z, be sure to change all 3 of the following
_chemical_formula_sum            'C30 H49 N5 O6'
_chemical_formula_weight         575.75
_cell_formula_units_Z            2

# MOLECULAR GEOMETRY

loop_
_geom_bond_atom_site_label_1
_geom_bond_atom_site_label_2
_geom_bond_distance
_geom_bond_site_symmetry_1
_geom_bond_site_symmetry_2
_geom_bond_publ_flag
? ? ? ? ? ?

loop_
_geom_angle_atom_site_label_1
_geom_angle_atom_site_label_2
_geom_angle_atom_site_label_3
_geom_angle
_geom_angle_site_symmetry_1
_geom_angle_site_symmetry_2
_geom_angle_site_symmetry_3
_geom_angle_publ_flag
? ? ? ? ? ? ? ?

# Powder diffraction data for histogram  1
#==============================================================================
# 9. INSTRUMENT CHARACTERIZATION

_exptl_special_details           
; ?
;

# if regions of the data are excluded, the reason(s) are supplied here:
_pd_proc_info_excluded_regions   
; ?
;

# The following item is used to identify the equipment used to record
# the powder pattern when the diffractogram was measured at a laboratory
# other than the authors' home institution, e.g. when neutron or synchrotron
# radiation is used.

_pd_instr_location               
; ?
;
_pd_calibration_special_details  
# description of the method used
# to calibrate the instrument
; ?
;

_diffrn_ambient_temperature      294
_diffrn_source                   ?
_diffrn_source_target            ?
_diffrn_source_type              ?
_diffrn_measurement_device_type  ?
_diffrn_detector                 ?
_diffrn_detector_type            ? # make or model of detector

_pd_meas_scan_method             ? # options are 'step', 'cont',
# 'tof', 'fixed' or
# 'disp' (= dispersive)
_pd_meas_special_details         
;  ?
;

# The following two items identify the program(s) used (if appropriate).
_computing_data_collection       ?
_computing_data_reduction        ?

# Describe any processing performed on the data, prior to refinement.
# For example: a manual Lp correction or a precomputed absorption correction
_pd_proc_info_data_reduction     ?

# The following item is used for angular dispersive measurements only.

_diffrn_radiation_monochromator  ?

# The following items are used to define the size of the instrument.
# Not all distances are appropriate for all instrument types.

_pd_instr_dist_src/mono          ?
_pd_instr_dist_mono/spec         ?
_pd_instr_dist_src/spec          ?
_pd_instr_dist_spec/anal         ?
_pd_instr_dist_anal/detc         ?
_pd_instr_dist_spec/detc         ?

# 10. Specimen size and mounting information

# The next three fields give the specimen dimensions in mm.  The equatorial
# plane contains the incident and diffracted beam.

_pd_spec_size_axial              ? # perpendicular to
# equatorial plane

_pd_spec_size_equat              ? # parallel to
# scattering vector
# in transmission

_pd_spec_size_thick              ? # parallel to
# scattering vector
# in reflection

_pd_spec_mounting                
# This field should be
# used to give details of the
# container.
; ?
;

_pd_spec_mount_mode              ? # options are 'reflection'
# or 'transmission'

_pd_spec_shape                   ? # options are 'cylinder'
# 'flat_sheet' or 'irregular'


loop_
_atom_type_symbol
_atom_type_number_in_cell
_atom_type_scat_dispersion_real
_atom_type_scat_dispersion_imag
_atom_type_scat_Cromer_Mann_a1
_atom_type_scat_Cromer_Mann_a2
_atom_type_scat_Cromer_Mann_a3
_atom_type_scat_Cromer_Mann_a4
_atom_type_scat_Cromer_Mann_b1
_atom_type_scat_Cromer_Mann_b2
_atom_type_scat_Cromer_Mann_b3
_atom_type_scat_Cromer_Mann_b4
_atom_type_scat_Cromer_Mann_c
_atom_type_scat_source
C 60.0 0.000 0.000 2.31000 20.8439 1.02000 10.2075 1.58860 0.56870 0.86500
51.6512 0.21560 International_Tables_Vol_C
N 10.0 0.000 0.000 12.2126 0.00570 3.13220 9.89330 2.01250 28.9975 1.16630
0.58260 -11.529 International_Tables_Vol_C
O 12.0 0.000 0.000 3.04850 13.2771 2.28680 5.70110 1.54630 0.32390 0.86700
32.9089 0.25080 International_Tables_Vol_C
H 98.0 0.000 0.000 0.49300 10.5109 0.32291 26.1257 0.14019 3.14236 0.04081
57.7997 0.00304 International_Tables_Vol_C
_diffrn_radiation_probe          x-ray
_diffrn_radiation_polarisn_ratio 0.55
_diffrn_radiation_wavelength     1.5406
_diffrn_radiation_type           ?
_pd_proc_ls_prof_R_factor        0.0115
_pd_proc_ls_prof_wR_factor       0.0156
_pd_proc_ls_prof_wR_expected     0.0096
_refine_ls_R_Fsqd_factor         0.17052

_pd_proc_ls_background_function  
;   GSAS Background function number 1 with 36 terms.
 Shifted Chebyshev function of 1st kind
      1:    12592.5     2:   -14617.3     3:    6625.64     4:   -3575.60    
      5:    2794.90     6:   -2823.66     7:    2690.04     8:   -2088.00    
      9:    1071.62    10:   -181.454    11:    202.977    12:   -492.012    
     13:    442.357    14:   -353.955    15:    211.950    16:    68.0129    
     17:   -227.257    18:    188.320    19:   -61.2709    20:   -27.5406    
     21:    4.79306    22:    78.7039    23:   -115.802    24:    96.5546    
     25:   -39.3211    26:   -28.5510    27:    60.4133    28:   -51.8408    
     29:    41.0777    30:   -37.2673    31:    33.4308    32:   -40.7213    
     33:    49.0372    34:   -42.7856    35:    32.6701    36:   -19.6815    
;

_exptl_absorpt_process_details   
;   GSAS Absorption/surface roughness correction: function number 0
 No correction is applied.
;
_exptl_absorpt_correction_T_min  1.00000
_exptl_absorpt_correction_T_max  1.00000
# Extinction correction
_gsas_exptl_extinct_corr_T_min   1.00000
_gsas_exptl_extinct_corr_T_max   1.00000

_pd_proc_ls_profile_function     
;
 CW Profile function number 3 with  19 terms
 Pseudovoigt profile coefficients as parameterized in
 P. Thompson, D.E. Cox & J.B. Hastings (1987). J. Appl. Cryst.,20,79-83.
 Asymmetry correction of L.W. Finger, D.E. Cox & A. P. Jephcoat (1994).
 J. Appl. Cryst.,27,892-900.
 #1(GU)   =  472.470 #2(GV)   =    0.000 #3(GW)   =    4.216
 #4(GP)   =    0.000 #5(LX)   =    0.000 #6(LY)   =   73.926
 #7(S/L)  =   0.0044 #8(H/L)  =   0.0174
 #9(trns) =     0.00 #10(shft)=   0.0000
 #11(stec)=     0.00 #12(ptec)=     0.00 #13(sfec)=     0.00
 #14(L11) =    0.244 #15(L22) =   -0.378 #16(L33) =   -0.054
 #17(L12) =    0.144 #18(L13) =    0.099 #19(L23) =   -0.017
 Peak tails are ignored  where the intensity is below 0.0025 times the peak
   Aniso. broadening axis   0.0   0.0   1.0
;
_pd_proc_ls_peak_cutoff          0.00250
_pd_proc_info_datetime           2016-08-16T12:37:50
_pd_calc_method                  'Rietveld Refinement'

#---- raw/calc data loop -----
_pd_meas_2theta_range_min        3.0
_pd_meas_2theta_range_max        50.00527
_pd_meas_2theta_range_inc        0.01707
_pd_proc_2theta_range_min        3.01864
_pd_proc_2theta_range_max        50.02392
_pd_proc_2theta_range_inc        0.01707

loop_
_pd_meas_counts_total
_pd_proc_ls_weight
_pd_proc_intensity_bkg_calc
_pd_calc_intensity_total
51199.0 0.0000195 50358.46875 50642.83203
48191.0 0.0000208 49799.22266 50112.35156
47972.0 0.0000208 49284.25391 49630.93750
48953.0 0.0000204 48807.16406 49193.36719
49768.0 0.0000201 48362.19922 48795.48828
50033.0 0.0000200 47944.29688 48434.44141
48561.0 0.0000206 47548.96484 48108.89844
47682.0 0.0000210 47172.25781 47819.73047
46832.0 0.0000214 46810.66016 47572.56641
45644.0 0.0000219 46461.19922 47391.31641
44915.0 0.0000223 46121.23438 47367.75391
45753.0 0.0000219 45788.48828 47756.75781
46872.0 0.0000213 45461.07031 48999.62891
50754.0 0.0000197 45137.32031 51486.48828
54947.0 0.0000182 44815.91406 55252.82031
60671.0 0.0000165 44495.70313 60104.41406
67005.0 0.0000149 44175.80859 65940.53125
74560.0 0.0000134 43855.51563 72860.53125
82217.0 0.0000122 43534.26563 81100.62500
90359.0 0.0000111 43211.69531 90874.38281
100872.0 9.91e-6 42887.53516 102117.73438
111832.0 8.94e-6 42561.63672 114521.88281
126723.0 7.89e-6 42233.98047 128599.52344
145556.0 6.87e-6 41904.59375 146346.48438
167425.0 5.97e-6 41573.58594 166194.21875
175652.0 5.69e-6 41241.16016 174002.87500
149419.0 6.69e-6 40907.54297 150526.56250
102605.0 9.75e-6 40572.99219 104469.44531
67941.0 0.0000147 40237.83594 67325.69531
51556.0 0.0000194 39902.40625 49728.21875
44496.0 0.0000225 39567.03906 43897.40234
41835.0 0.0000239 39232.13672 41949.14063
39862.0 0.0000251 38898.02734 40918.55078
39170.0 0.0000255 38565.11719 40152.16406
38472.0 0.0000260 38233.78516 39516.47266
38462.0 0.0000260 37904.39453 38963.68359
37945.0 0.0000264 37577.32813 38467.58203
37266.0 0.0000268 37252.89063 38012.03516
37026.0 0.0000270 36931.47656 37586.81250
36999.0 0.0000270 36613.37500 37185.05859
36248.0 0.0000276 36298.91797 36802.17188
36113.0 0.0000277 35988.38672 36434.91797
35783.0 0.0000279 35682.04297 36081.01953
35482.0 0.0000282 35380.14844 35738.85156
35175.0 0.0000284 35082.93359 35407.21484
34794.0 0.0000287 34790.61328 35085.24219
34485.0 0.0000290 34503.35547 34772.25000
34090.0 0.0000293 34221.36328 34221.36328
33896.0 0.0000295 33944.76563 33944.76563
33283.0 0.0000300 33673.68359 33673.68359
33512.0 0.0000298 33408.24609 33408.24609
33108.0 0.0000302 33148.51953 33148.51953
32587.0 0.0000307 32894.59766 32894.59766
32731.0 0.0000306 32646.50781 32646.50781
32574.0 0.0000307 32404.30273 32404.30273
32465.0 0.0000308 32168.00000 32168.00000
32383.0 0.0000309 31937.57422 31937.57422
31987.0 0.0000313 31713.04688 31713.04688
31247.0 0.0000320 31494.37305 31494.37305
31557.0 0.0000317 31281.50586 31281.50586
31237.0 0.0000320 31074.40430 31074.40430
31240.0 0.0000320 30872.99414 30872.99414
30881.0 0.0000324 30677.19727 30677.19727
31007.0 0.0000323 30486.93359 30486.93359
30519.0 0.0000328 30302.10156 30302.10156
30522.0 0.0000328 30122.59375 30122.59375
30467.0 0.0000328 29948.30859 29948.30859
29936.0 0.0000334 29779.12109 29779.12109
29766.0 0.0000336 29614.90625 29614.90625
29876.0 0.0000335 29455.54297 29455.54297
29257.0 0.0000342 29300.87500 29300.87500
29264.0 0.0000342 29150.78711 29150.78711
29160.0 0.0000343 29005.13281 29005.13281
28905.0 0.0000346 28863.76172 28863.76172
29112.0 0.0000344 28726.53906 28726.53906
29015.0 0.0000345 28593.30273 28593.30273
28424.0 0.0000352 28463.92188 28463.92188
28475.0 0.0000351 28338.24023 28338.24023
28587.0 0.0000350 28216.11523 28216.11523
28471.0 0.0000351 28097.38867 28097.38867
28261.0 0.0000354 27981.92773 27981.92773
27741.0 0.0000360 27869.58789 27869.58789
28038.0 0.0000357 27760.21484 27760.21484
27903.0 0.0000358 27653.68750 27653.68750
27978.0 0.0000357 27549.85156 27549.85156
27642.0 0.0000362 27448.58203 27448.58203
27328.0 0.0000366 27349.74414 27349.74414
27484.0 0.0000364 27253.20898 27253.20898
27361.0 0.0000365 27158.85742 27158.85742
27058.0 0.0000370 27066.56250 27066.56250
26960.0 0.0000371 26976.20898 26976.20898
27338.0 0.0000366 26887.67773 26887.67773
26687.0 0.0000375 26800.86914 26800.86914
26970.0 0.0000371 26715.67188 26715.67188
26928.0 0.0000371 26631.98633 26631.98633
26715.0 0.0000374 26549.71289 26549.71289
26543.0 0.0000377 26468.75781 26468.75781
26732.0 0.0000374 26389.04688 26389.04688
26210.0 0.0000382 26310.47266 26310.47266
26193.0 0.0000382 26232.97461 26232.97461
26314.0 0.0000380 26156.46094 26156.46094
26236.0 0.0000381 26080.87500 26080.87500
25815.0 0.0000387 26006.14063 26006.14063
26144.0 0.0000382 25932.19336 25932.19336
25746.0 0.0000388 25858.97852 25858.97852
25895.0 0.0000386 25786.43945 25786.43945
25668.0 0.0000390 25714.52148 25714.52148
25679.0 0.0000389 25643.17773 25643.17773
25724.0 0.0000389 25572.36328 25572.36328
25536.0 0.0000392 25502.03906 25502.03906
25801.0 0.0000388 25432.16797 25432.16797
25278.0 0.0000396 25362.71484 25362.71484
25337.0 0.0000395 25293.64453 25293.64453
25260.0 0.0000396 25224.93555 25224.93555
24882.0 0.0000402 25156.56250 25156.56250
25442.0 0.0000393 25088.50000 25088.50000
25119.0 0.0000398 25020.72656 25020.72656
24821.0 0.0000403 24953.22656 24953.22656
24793.0 0.0000403 24885.99023 24885.99023
24700.0 0.0000405 24819.00000 24819.00000
24710.0 0.0000405 24752.24805 24752.24805
24769.0 0.0000404 24685.72852 24685.72852
24515.0 0.0000408 24619.42383 24619.42383
24422.0 0.0000409 24553.34570 24553.34570
24578.0 0.0000407 24487.48438 24487.48438
24209.0 0.0000413 24421.83398 24421.83398
24082.0 0.0000415 24356.40234 24356.40234
24485.0 0.0000408 24291.18945 24291.18945
24279.0 0.0000412 24226.19336 24226.19336
24046.0 0.0000416 24161.42383 24161.42383
24126.0 0.0000414 24096.87891 24096.87891
23710.0 0.0000422 24032.57227 24032.57227
23753.0 0.0000421 23968.50391 23968.50391
23918.0 0.0000418 23904.68750 23904.68750
23964.0 0.0000417 23841.12891 23841.12891
23791.0 0.0000420 23777.83398 23777.83398
23604.0 0.0000424 23714.81055 23714.81055
23400.0 0.0000427 23652.07617 23652.07617
23566.0 0.0000424 23589.62891 23589.62891
23412.0 0.0000427 23527.49219 23527.49219
23482.0 0.0000426 23465.66016 23465.66016
23364.0 0.0000428 23404.15234 23404.15234
23170.0 0.0000432 23342.98047 23342.98047
23591.0 0.0000424 23282.15039 23282.15039
23231.0 0.0000430 23221.66992 23221.66992
23137.0 0.0000432 23161.55469 23161.55469
23017.0 0.0000434 23101.81250 23101.81250
22924.0 0.0000436 23042.44922 23042.44922
22945.0 0.0000436 22983.47656 22983.47656
22942.0 0.0000436 22924.90039 22924.90039
23036.0 0.0000434 22866.73047 22866.73047
22716.0 0.0000440 22808.97852 22808.97852
22684.0 0.0000441 22751.65039 22751.65039
22751.0 0.0000440 22694.75000 22694.75000
22750.0 0.0000440 22638.28320 22638.28320
22812.0 0.0000438 22582.26367 22582.26367
22308.0 0.0000448 22526.69141 22526.69141
22570.0 0.0000443 22471.57422 22471.57422
22221.0 0.0000450 22416.91016 22416.91016
22337.0 0.0000448 22362.71094 22362.71094
22582.0 0.0000443 22308.98047 22308.98047
22232.0 0.0000450 22255.71875 22255.71875
22190.0 0.0000451 22202.93164 22202.93164
22177.0 0.0000451 22150.61328 22150.61328
22268.0 0.0000449 22098.77539 22098.77539
22073.0 0.0000453 22047.41602 22047.41602
21803.0 0.0000459 21996.53320 21996.53320
21882.0 0.0000457 21946.13477 21946.13477
21917.0 0.0000456 21896.20508 21896.20508
21662.0 0.0000462 21846.75586 21846.75586
21746.0 0.0000460 21797.78320 21797.78320
21702.0 0.0000461 21749.28711 21749.28711
21908.0 0.0000456 21701.26367 21701.26367
21435.0 0.0000467 21653.70703 21653.70703
21404.0 0.0000467 21606.62109 21606.62109
21597.0 0.0000463 21559.99805 21559.99805
21112.0 0.0000474 21513.83594 21513.83594
21575.0 0.0000463 21468.12695 21468.12695
21601.0 0.0000463 21422.87109 21422.87109
21530.0 0.0000464 21378.06250 21378.06250
21258.0 0.0000470 21333.69727 21333.69727
21543.0 0.0000464 21289.76953 21289.76953
21333.0 0.0000469 21246.26953 21246.26953
21339.0 0.0000469 21203.20117 21203.20117
21339.0 0.0000469 21160.54883 21160.54883
21006.0 0.0000476 21118.31250 21118.31250
21153.0 0.0000473 21076.48438 21076.48438
20743.0 0.0000482 21035.05469 21035.05469
21027.0 0.0000476 20994.02148 20994.02148
21036.0 0.0000475 20953.37500 20953.37500
20756.0 0.0000482 20913.10938 20913.10938
20853.0 0.0000480 20873.21875 20873.21875
20993.0 0.0000476 20833.69531 20833.69531
20878.0 0.0000479 20794.52930 20794.52930
20457.0 0.0000489 20755.72070 20755.72070
20856.0 0.0000479 20717.25586 20717.25586
20706.0 0.0000483 20679.12891 20679.30664
20803.0 0.0000481 20641.33398 20641.52344
20778.0 0.0000481 20603.86328 20604.06445
20672.0 0.0000484 20566.71289 20566.92969
20634.0 0.0000485 20529.87109 20530.10352
20643.0 0.0000484 20493.33398 20493.58398
20296.0 0.0000493 20457.09570 20457.36719
20343.0 0.0000492 20421.14648 20421.44141
20306.0 0.0000492 20385.48047 20385.80078
20218.0 0.0000495 20350.09570 20350.44531
20434.0 0.0000489 20314.97656 20315.35938
20238.0 0.0000494 20280.12305 20280.54492
20172.0 0.0000496 20245.52930 20245.99609
20152.0 0.0000496 20211.19141 20211.71094
20325.0 0.0000492 20177.09766 20177.67969
20443.0 0.0000489 20143.24609 20143.90234
20170.0 0.0000496 20109.63086 20110.37695
20444.0 0.0000489 20076.24609 20077.10156
20032.0 0.0000499 20043.08984 20044.08203
20091.0 0.0000498 20010.15039 20011.31250
20056.0 0.0000499 19977.42578 19978.81055
20038.0 0.0000499 19944.91797 19946.59766
20003.0 0.0000500 19912.61719 19914.72656
20003.0 0.0000500 19880.51758 19883.34180
20019.0 0.0000500 19848.61523 19852.81836
19953.0 0.0000501 19816.91211 19823.91211
19837.0 0.0000504 19785.40039 19797.78125
19726.0 0.0000507 19754.07813 19775.69727
19639.0 0.0000509 19722.94141 19758.61719
19690.0 0.0000508 19691.98438 19746.53125
19495.0 0.0000513 19661.21094 19737.28125
19771.0 0.0000506 19630.61133 19724.67969
19759.0 0.0000506 19600.18945 19699.08008
19809.0 0.0000505 19569.93945 19653.62891
19410.0 0.0000515 19539.86133 19595.45508
19433.0 0.0000515 19509.95117 19540.17773
19490.0 0.0000513 19480.20898 19494.83008
19598.0 0.0000510 19450.63281 19457.91016
19412.0 0.0000515 19421.21875 19425.52539
19335.0 0.0000517 19391.97070 19395.00000
19333.0 0.0000517 19362.88281 19365.21680
19558.0 0.0000511 19333.95703 19335.82813
19482.0 0.0000513 19305.19336 19306.72852
19234.0 0.0000520 19276.58594 19277.86914
19090.0 0.0000524 19248.14258 19249.23047
19098.0 0.0000524 19219.85742 19220.79102
19250.0 0.0000519 19191.73047 19192.54102
18912.0 0.0000529 19163.76367 19164.47266
19264.0 0.0000519 19135.95313 19136.58008
18968.0 0.0000527 19108.30273 19108.86133
19153.0 0.0000522 19080.81250 19081.31250
19028.0 0.0000526 19053.48242 19053.93164
18982.0 0.0000527 19026.31055 19026.71680
18677.0 0.0000535 18999.30078 18999.67188
18664.0 0.0000536 18972.45117 18972.78906
18851.0 0.0000530 18945.76367 18946.07422
18965.0 0.0000527 18919.23828 18919.52344
18700.0 0.0000535 18892.87109 18893.13477
18974.0 0.0000527 18866.67188 18866.91602
18844.0 0.0000531 18840.63477 18840.86133
18903.0 0.0000529 18814.76563 18814.97656
18890.0 0.0000529 18789.06055 18789.25781
18514.0 0.0000540 18763.51953 18763.70508
18664.0 0.0000536 18738.14844 18738.14844
18747.0 0.0000533 18712.94727 18712.94727
18840.0 0.0000531 18687.91211 18687.91211
18561.0 0.0000539 18663.04688 18663.04688
18721.0 0.0000534 18638.35547 18638.35547
18365.0 0.0000545 18613.83203 18613.83203
18742.0 0.0000534 18589.48242 18589.48242
18713.0 0.0000534 18565.30664 18565.30664
18501.0 0.0000541 18541.30469 18541.30469
18489.0 0.0000541 18517.47852 18517.47852
18257.0 0.0000548 18493.82617 18493.82617
18510.0 0.0000540 18470.35156 18470.35156
18702.0 0.0000535 18447.05273 18447.05273
18527.0 0.0000540 18423.92773 18423.92773
18036.0 0.0000554 18400.98438 18400.98438
18332.0 0.0000545 18378.21680 18378.21680
18339.0 0.0000545 18355.63086 18355.63086
18450.0 0.0000542 18333.22266 18333.22266
18224.0 0.0000549 18310.99219 18310.99219
18300.0 0.0000546 18288.94336 18288.94336
18172.0 0.0000550 18267.07422 18267.07422
18181.0 0.0000550 18245.38672 18245.38672
18307.0 0.0000546 18223.87500 18223.87500
18285.0 0.0000547 18202.54688 18202.54688
18219.0 0.0000549 18181.39844 18181.39844
18105.0 0.0000552 18160.42773 18160.42773
18095.0 0.0000553 18139.63867 18139.63867
18350.0 0.0000545 18119.02734 18119.02734
17988.0 0.0000556 18098.59766 18098.59766
18143.0 0.0000551 18078.34570 18078.34570
18211.0 0.0000549 18058.27344 18058.27344
17750.0 0.0000563 18038.37891 18038.37891
17730.0 0.0000564 18018.65820 18018.65820
17674.0 0.0000566 17999.11914 17999.11914
17988.0 0.0000556 17979.75195 17979.75195
17849.0 0.0000560 17960.56445 17960.56445
18263.0 0.0000548 17941.54883 17941.54883
17894.0 0.0000559 17922.70898 17922.70898
18120.0 0.0000552 17904.04102 17904.04102
17808.0 0.0000562 17885.54492 17885.54492
17995.0 0.0000556 17867.22070 17867.22070
17864.0 0.0000560 17849.06445 17849.06445
17819.0 0.0000561 17831.08008 17831.08008
17814.0 0.0000561 17813.26172 17813.26172
17669.0 0.0000566 17795.61133 17795.61133
17968.0 0.0000557 17778.12500 17778.12500
18021.0 0.0000555 17760.80469 17760.80469
17763.0 0.0000563 17743.64648 17743.64648
17796.0 0.0000562 17726.65039 17726.65039
17854.0 0.0000560 17709.81641 17709.81641
17698.0 0.0000565 17693.14063 17693.14063
17645.0 0.0000567 17676.62305 17676.62305
17674.0 0.0000566 17660.25977 17660.25977
17520.0 0.0000571 17644.05469 17644.05469
17394.0 0.0000575 17628.00391 17628.00391
17931.0 0.0000558 17612.10547 17612.10547
17712.0 0.0000565 17596.35742 17596.35742
17478.0 0.0000572 17580.75977 17580.75977
17579.0 0.0000569 17565.31055 17565.31055
17595.0 0.0000568 17550.00977 17550.00977
17512.0 0.0000571 17534.85352 17534.85352
17382.0 0.0000575 17519.84180 17519.84180
17438.0 0.0000573 17504.97461 17504.97461
17700.0 0.0000565 17490.25000 17490.25000
17506.0 0.0000571 17475.66797 17475.66797
17576.0 0.0000569 17461.22266 17461.22266
17469.0 0.0000572 17446.91797 17446.91797
17458.0 0.0000573 17432.75195 17432.75195
17368.0 0.0000576 17418.72070 17418.72070
17384.0 0.0000575 17404.82617 17404.82617
17451.0 0.0000573 17391.06445 17391.06445
17639.0 0.0000567 17377.43750 17377.43750
17631.0 0.0000567 17363.94336 17363.94336
17276.0 0.0000579 17350.58008 17350.58008
17255.0 0.0000580 17337.34961 17337.34961
17557.0 0.0000570 17324.24805 17324.24805
16987.0 0.0000589 17311.27734 17311.27734
17575.0 0.0000569 17298.43750 17298.43750
17126.0 0.0000584 17285.72266 17285.72266
17381.0 0.0000575 17273.13867 17273.13867
17320.0 0.0000577 17260.68164 17260.68164
17169.0 0.0000582 17248.35156 17248.35156
17033.0 0.0000587 17236.15039 17236.15039
17060.0 0.0000586 17224.07422 17224.07422
17127.0 0.0000584 17212.12500 17212.12500
17026.0 0.0000587 17200.30469 17200.30469
17336.0 0.0000577 17188.61133 17188.61133
17142.0 0.0000583 17177.04492 17177.04492
17158.0 0.0000583 17165.60547 17165.60547
17056.0 0.0000586 17154.29492 17154.29492
16998.0 0.0000588 17143.11133 17143.11133
16884.0 0.0000592 17132.05859 17132.05859
17309.0 0.0000578 17121.13281 17121.13281
17062.0 0.0000586 17110.33789 17110.33789
17142.0 0.0000583 17099.67188 17099.67188
17076.0 0.0000586 17089.14063 17089.14063
17257.0 0.0000579 17078.74023 17078.74023
17185.0 0.0000582 17068.47266 17068.47266
17301.0 0.0000578 17058.33984 17058.33984
17238.0 0.0000580 17048.34180 17048.34180
17103.0 0.0000585 17038.48242 17038.48242
16964.0 0.0000589 17028.75977 17028.75977
17194.0 0.0000582 17019.17578 17019.17578
16963.0 0.0000590 17009.73242 17009.73242
16911.0 0.0000591 17000.43359 17000.43359
16894.0 0.0000592 16991.27930 16991.27930
17226.0 0.0000581 16982.26953 16982.26953
16782.0 0.0000596 16973.40625 16973.40625
16867.0 0.0000593 16964.69336 16964.69336
16836.0 0.0000594 16956.13086 16956.13086
17113.0 0.0000584 16947.72070 16947.72070
16900.0 0.0000592 16939.46875 16939.46875
16871.0 0.0000593 16931.37109 16931.37109
16719.0 0.0000598 16923.43555 16923.43555
16855.0 0.0000593 16915.66016 16915.66016
16837.0 0.0000594 16908.05078 16908.05078
17097.0 0.0000585 16900.60547 16900.60547
16976.0 0.0000589 16893.33008 16893.33008
16976.0 0.0000589 16886.22461 16886.22461
16952.0 0.0000590 16879.29492 16879.29492
16731.0 0.0000598 16872.53906 16872.53906
17064.0 0.0000586 16865.96289 16865.96289
16855.0 0.0000593 16859.56641 16859.56641
16870.0 0.0000593 16853.35547 16853.35547
16859.0 0.0000593 16847.33203 16847.33203
16886.0 0.0000592 16841.49609 16846.61914
16892.0 0.0000592 16835.85156 16841.13086
16868.0 0.0000593 16830.40430 16835.84961
16992.0 0.0000589 16825.15234 16830.77148
16950.0 0.0000590 16820.09961 16825.90039
16945.0 0.0000590 16815.25195 16821.24219
16815.0 0.0000595 16810.60938 16816.81641
16832.0 0.0000594 16806.17578 16812.59375
16888.0 0.0000592 16801.95117 16808.59180
17002.0 0.0000588 16797.94336 16804.81836
16784.0 0.0000596 16794.15039 16801.26953
16838.0 0.0000594 16790.57617 16797.95703
16756.0 0.0000597 16787.22656 16794.88086
16845.0 0.0000594 16784.09961 16792.04297
16944.0 0.0000590 16781.20117 16789.45117
16768.0 0.0000596 16778.53320 16787.10938
16734.0 0.0000598 16776.09961 16785.01758
16564.0 0.0000604 16773.89844 16783.18164
16711.0 0.0000598 16771.93750 16781.60742
16955.0 0.0000590 16770.21680 16780.30078
16644.0 0.0000601 16768.74023 16779.26563
16663.0 0.0000600 16767.50781 16778.50000
16774.0 0.0000596 16766.52148 16778.01563
16746.0 0.0000597 16765.78906 16777.81836
16788.0 0.0000596 16765.30664 16777.91211
16903.0 0.0000592 16765.08008 16778.30078
16619.0 0.0000602 16765.10938 16778.99414
16822.0 0.0000594 16765.39844 16779.99805
16817.0 0.0000595 16765.94922 16781.32031
16860.0 0.0000593 16766.76172 16782.96680
17046.0 0.0000587 16767.83789 16784.94727
16885.0 0.0000592 16769.18164 16787.27344
16761.0 0.0000597 16770.79297 16789.95313
16752.0 0.0000597 16772.67383 16793.00391
16852.0 0.0000593 16774.82617 16796.43555
16895.0 0.0000592 16777.25195 16800.26563
16732.0 0.0000598 16779.95117 16804.51367
17007.0 0.0000588 16782.92578 16809.20313
16803.0 0.0000595 16786.17383 16814.35742
16781.0 0.0000596 16789.70313 16820.02930
16778.0 0.0000596 16793.50781 16826.27734
16835.0 0.0000594 16797.59180 16833.22070
16964.0 0.0000589 16801.95508 16842.32617
16836.0 0.0000594 16806.60156 16851.26172
17073.0 0.0000586 16811.52539 16861.45508
16769.0 0.0000596 16816.73242 16872.87305
16911.0 0.0000591 16822.21680 16885.14258
16856.0 0.0000593 16827.98633 16897.60547
17167.0 0.0000583 16834.03516 16909.69531
16936.0 0.0000590 16840.36523 16921.77344
17062.0 0.0000586 16846.97656 16935.06641
16884.0 0.0000592 16853.86719 16950.70703
16969.0 0.0000589 16861.03906 16969.41016
17230.0 0.0000580 16868.48828 16991.70508
17160.0 0.0000583 16876.21680 17018.33984
17033.0 0.0000587 16884.22461 17050.66602
17323.0 0.0000577 16892.50586 17091.22266
17736.0 0.0000564 16901.06445 17144.62891
17573.0 0.0000569 16909.89453 17218.81836
17664.0 0.0000566 16918.99805 17326.28906
17820.0 0.0000561 16928.37500 17484.24805
17847.0 0.0000560 16938.01758 17712.33984
18073.0 0.0000553 16947.92773 18026.86133
18183.0 0.0000550 16958.10352 18430.34570
18756.0 0.0000533 16968.54297 18892.86523
18869.0 0.0000530 16979.24219 19320.50000
19132.0 0.0000523 16990.20117 19547.28516
19198.0 0.0000521 17001.41406 19449.62695
19167.0 0.0000522 17012.88086 19093.47070
18617.0 0.0000537 17024.59766 18650.71094
18025.0 0.0000555 17036.56250 18243.41992
17864.0 0.0000560 17048.76953 17919.71484
17570.0 0.0000569 17061.21875 17685.54297
17411.0 0.0000574 17073.90625 17527.86719
17529.0 0.0000570 17086.82813 17427.30859
17446.0 0.0000573 17099.98047 17365.38867
17094.0 0.0000585 17113.35742 17327.94531
17438.0 0.0000573 17126.95898 17305.59766
17268.0 0.0000579 17140.77930 17292.70898
16940.0 0.0000590 17154.81641 17288.15430
16973.0 0.0000589 17169.06055 17286.00781
17221.0 0.0000581 17183.51367 17287.16797
16990.0 0.0000589 17198.16797 17290.89258
17162.0 0.0000583 17213.01758 17296.66992
17236.0 0.0000580 17228.06250 17304.12695
17303.0 0.0000578 17243.29492 17312.96875
17314.0 0.0000578 17258.70703 17322.98047
17225.0 0.0000581 17274.29883 17333.99023
17628.0 0.0000567 17290.06250 17347.60938
17267.0 0.0000579 17305.99414 17360.30273
17375.0 0.0000576 17322.08789 17373.66797
17265.0 0.0000579 17338.33789 17387.63672
17160.0 0.0000583 17354.73828 17402.14453
17444.0 0.0000573 17371.28516 17417.15430
17298.0 0.0000578 17387.97070 17432.63477
17140.0 0.0000583 17404.78906 17448.54102
17206.0 0.0000581 17421.73633 17464.86523
17535.0 0.0000570 17438.80664 17481.58984
17473.0 0.0000572 17455.99219 17498.70703
17549.0 0.0000570 17473.28516 17516.20703
17672.0 0.0000566 17490.68359 17534.09961
17564.0 0.0000569 17508.17773 17552.38672
17636.0 0.0000567 17525.76563 17571.09766
17445.0 0.0000573 17543.43555 17590.24805
17635.0 0.0000567 17561.18359 17609.88086
17434.0 0.0000574 17579.00195 17630.04492
17424.0 0.0000574 17596.88672 17650.81250
17577.0 0.0000569 17614.82813 17672.27344
17579.0 0.0000569 17632.82227 17694.55859
17925.0 0.0000558 17650.85938 17717.83984
17916.0 0.0000558 17668.93555 17742.37891
17767.0 0.0000563 17687.04297 17768.57422
17892.0 0.0000559 17705.17383 17797.07031
17613.0 0.0000568 17723.32227 17828.92188
18059.0 0.0000554 17741.48047 17865.82031
17984.0 0.0000556 17759.64258 17910.32617
17746.0 0.0000564 17777.80078 17965.93945
17941.0 0.0000557 17795.94922 18036.89258
18072.0 0.0000553 17814.07813 18127.41406
18192.0 0.0000550 17832.18359 18240.41602
18080.0 0.0000553 17850.25781 18375.08008
18208.0 0.0000549 17868.29297 18522.50977
18183.0 0.0000550 17886.28320 18659.25781
18434.0 0.0000542 17904.21875 18748.30469
18473.0 0.0000541 17922.09570 18764.92188
18389.0 0.0000544 17939.90820 18728.02148
18423.0 0.0000543 17957.64453 18687.90625
18315.0 0.0000546 17975.29883 18692.77344
18602.0 0.0000538 17992.86719 18774.37695
18831.0 0.0000531 18010.33984 18942.60938
19011.0 0.0000526 18027.71289 19173.22656
19211.0 0.0000521 18044.97656 19399.39063
19433.0 0.0000515 18062.12305 19536.68945
19332.0 0.0000517 18079.15039 19510.11523
19036.0 0.0000525 18096.04688 19333.99609
18904.0 0.0000529 18112.80859 19110.63086
18975.0 0.0000527 18129.42578 18944.91992
18976.0 0.0000527 18145.89648 18885.10742
19007.0 0.0000526 18162.20898 18931.91992
19012.0 0.0000526 18178.35938 19047.98438
19535.0 0.0000512 18194.34570 19168.87891
19360.0 0.0000517 18210.15234 19227.47266
19305.0 0.0000518 18225.78125 19176.55664
18994.0 0.0000526 18241.21875 19027.76172
18995.0 0.0000526 18256.46484 18847.08203
18787.0 0.0000532 18271.50781 18688.19336
18743.0 0.0000534 18286.34570 18571.91602
18772.0 0.0000533 18300.97070 18498.15234
18615.0 0.0000537 18315.37891 18457.31055
18557.0 0.0000539 18329.56250 18439.87109
18284.0 0.0000547 18343.51758 18432.95898
18569.0 0.0000539 18357.23438 18432.70313
18508.0 0.0000540 18370.71094 18436.01367
18368.0 0.0000544 18383.93945 18441.37305
18422.0 0.0000543 18396.91797 18448.02344
18389.0 0.0000544 18409.63867 18455.53516
18503.0 0.0000540 18422.09570 18463.64453
18592.0 0.0000538 18434.28320 18472.15430
18345.0 0.0000545 18446.20117 18480.93750
18596.0 0.0000538 18457.83984 18489.87891
18575.0 0.0000538 18469.19531 18498.89844
18689.0 0.0000535 18480.26367 18507.92773
18677.0 0.0000535 18491.03906 18516.91992
18699.0 0.0000535 18501.51758 18525.82422
18717.0 0.0000534 18511.69531 18534.96094
18678.0 0.0000535 18521.56836 18543.61328
18606.0 0.0000537 18531.13086 18552.09180
18547.0 0.0000539 18540.38086 18560.37500
18377.0 0.0000544 18549.31055 18568.44531
18678.0 0.0000535 18557.92188 18576.29297
18582.0 0.0000538 18566.20508 18583.89453
18539.0 0.0000539 18574.16016 18591.24023
18588.0 0.0000538 18581.78516 18598.32813
18542.0 0.0000539 18589.07227 18605.13477
18775.0 0.0000533 18596.01953 18611.66211
18677.0 0.0000535 18602.62500 18617.89844
18796.0 0.0000532 18608.88672 18623.84180
18799.0 0.0000532 18614.79883 18629.47852
18658.0 0.0000536 18620.36133 18634.81250
18840.0 0.0000531 18625.56836 18639.83203
18869.0 0.0000530 18630.41992 18644.53320
18563.0 0.0000539 18634.91211 18648.91602
18411.0 0.0000543 18639.04492 18652.97852
18635.0 0.0000537 18642.81250 18656.71289
18744.0 0.0000534 18646.21680 18660.11914
18644.0 0.0000536 18649.25391 18663.19727
18949.0 0.0000528 18651.92188 18665.94922
18795.0 0.0000532 18654.21875 18668.36914
19015.0 0.0000526 18656.14453 18670.45508
18741.0 0.0000534 18657.69531 18672.21484
18888.0 0.0000529 18658.87109 18673.64258
18625.0 0.0000537 18659.67188 18674.74805
18764.0 0.0000533 18660.09570 18675.52734
18825.0 0.0000531 18660.14258 18675.98828
18757.0 0.0000533 18659.80859 18676.13477
18754.0 0.0000533 18659.09375 18675.97070
18818.0 0.0000531 18658.00195 18675.50781
18677.0 0.0000535 18656.52734 18674.75195
18388.0 0.0000544 18654.67383 18673.80469
18726.0 0.0000534 18652.43555 18672.50586
18603.0 0.0000538 18649.81836 18670.96484
18778.0 0.0000533 18646.82031 18669.19922
18735.0 0.0000534 18643.43945 18667.52148
18825.0 0.0000531 18639.67773 18665.41406
18580.0 0.0000538 18635.53516 18659.52539
18930.0 0.0000528 18631.01367 18657.39258
18645.0 0.0000536 18626.11133 18655.34961
18701.0 0.0000535 18620.82813 18653.61328
18857.0 0.0000530 18615.16797 18652.62695
18754.0 0.0000533 18609.13086 18653.23438
18925.0 0.0000528 18602.71875 18656.88867
19025.0 0.0000526 18595.92969 18665.73633
18892.0 0.0000529 18588.76563 18682.22656
18859.0 0.0000530 18581.23047 18708.02539
18963.0 0.0000527 18573.32227 18742.13086
18893.0 0.0000529 18565.04297 18778.63086
19243.0 0.0000520 18556.39844 18806.59180
19028.0 0.0000526 18547.38477 18814.51758
19172.0 0.0000522 18538.00586 18797.50195
18852.0 0.0000530 18528.26563 18764.72852
18872.0 0.0000530 18518.16211 18732.63672
18834.0 0.0000531 18507.70117 18713.23438
19080.0 0.0000524 18496.88086 18712.87891
19034.0 0.0000525 18485.70703 18734.66406
18684.0 0.0000535 18474.18164 18780.14453
18712.0 0.0000534 18462.30469 18850.07031
19030.0 0.0000525 18450.08008 18943.75195
19025.0 0.0000526 18437.50781 19056.70313
19060.0 0.0000525 18424.59570 19176.14844
19072.0 0.0000524 18411.34375 19275.73828
19415.0 0.0000515 18397.75391 19318.78125
19369.0 0.0000516 18383.83008 19280.73633
19125.0 0.0000523 18369.57422 19172.15820
19117.0 0.0000523 18354.99023 19028.11133
18704.0 0.0000535 18340.07813 18880.62109
18566.0 0.0000539 18324.84570 18747.47266
18977.0 0.0000527 18309.29297 18635.20703
18613.0 0.0000537 18293.42383 18544.24414
18578.0 0.0000538 18277.24219 18472.07422
18310.0 0.0000546 18260.75000 18415.01172
18416.0 0.0000543 18243.95117 18369.27734
18069.0 0.0000553 18226.85352 18331.61328
18738.0 0.0000534 18209.45313 18299.53125
18522.0 0.0000540 18191.75586 18271.41211
18340.0 0.0000545 18173.76563 18246.39453
18275.0 0.0000547 18155.48633 18224.30078
18413.0 0.0000543 18136.92383 18205.51563
18075.0 0.0000553 18118.07813 18190.77734
18001.0 0.0000556 18098.95703 18180.86914
18266.0 0.0000547 18079.56055 18176.08984
18323.0 0.0000546 18059.89258 18175.75195
18124.0 0.0000552 18039.95898 18178.23438
18094.0 0.0000553 18019.75977 18181.59961
18140.0 0.0000551 17999.30273 18184.26172
18000.0 0.0000556 17978.59180 18183.50586
18143.0 0.0000551 17957.63086 18172.58594
18079.0 0.0000553 17936.42188 18143.49805
17983.0 0.0000556 17914.96680 18094.40625
18006.0 0.0000555 17893.27539 18034.32031
17738.0 0.0000564 17871.34766 17974.74219
17781.0 0.0000562 17849.18945 17922.11719
18005.0 0.0000555 17826.80273 17878.08984
17889.0 0.0000559 17804.19336 17841.53320
17516.0 0.0000571 17781.36523 17810.22266
17879.0 0.0000559 17758.31836 17782.03320
17767.0 0.0000563 17735.06445 17755.48047
17641.0 0.0000567 17711.59961 17729.68945
17607.0 0.0000568 17687.93359 17704.24023
17515.0 0.0000571 17664.07031 17678.92969
17692.0 0.0000565 17640.00977 17653.65039
17563.0 0.0000569 17615.75781 17628.35938
17616.0 0.0000568 17591.32031 17603.01758
17304.0 0.0000578 17566.69922 17578.03906
17489.0 0.0000572 17541.90039 17552.55078
17377.0 0.0000575 17516.92578 17526.96680
17655.0 0.0000566 17491.78125 17501.27539
17424.0 0.0000574 17466.46875 17475.47266
17274.0 0.0000579 17440.99414 17451.31250
17497.0 0.0000572 17415.36133 17425.32031
17402.0 0.0000575 17389.57227 17399.21094
17276.0 0.0000579 17363.63281 17372.98438
17415.0 0.0000574 17337.54688 17346.63672
17277.0 0.0000579 17311.31641 17320.17383
17095.0 0.0000585 17284.94922 17293.59961
17368.0 0.0000576 17258.44531 17266.91016
17152.0 0.0000583 17231.81055 17240.11133
17113.0 0.0000584 17205.04883 17213.20508
17217.0 0.0000581 17178.16406 17189.57227
17172.0 0.0000582 17151.15820 17162.58594
17158.0 0.0000583 17124.03516 17136.01563
17180.0 0.0000582 17096.80273 17108.85938
16828.0 0.0000594 17069.45898 17081.61719
16941.0 0.0000590 17042.01172 17054.29492
17061.0 0.0000586 17014.46289 17026.89648
16857.0 0.0000593 16986.81445 16999.42773
16967.0 0.0000589 16959.07617 16971.89063
16822.0 0.0000594 16931.24414 16944.28711
16745.0 0.0000597 16903.32617 16916.62305
16747.0 0.0000597 16875.32422 16888.91016
16646.0 0.0000601 16847.24414 16861.14258
16707.0 0.0000599 16819.08594 16833.33594
16605.0 0.0000602 16790.85352 16805.48828
16636.0 0.0000601 16762.55273 16777.60742
16636.0 0.0000601 16734.18555 16749.70508
16858.0 0.0000593 16705.75586 16721.78711
16740.0 0.0000597 16677.26563 16693.85352
16812.0 0.0000595 16648.71680 16665.91406
16836.0 0.0000594 16620.11719 16637.98047
16535.0 0.0000605 16591.46680 16610.06250
16474.0 0.0000607 16562.76953 16582.16797
16479.0 0.0000607 16534.02539 16554.30469
16535.0 0.0000605 16505.24219 16524.12695
16555.0 0.0000604 16476.41992 16496.43555
16497.0 0.0000606 16447.56445 16470.70508
16367.0 0.0000611 16418.67383 16443.22656
16658.0 0.0000600 16389.75586 16415.86914
16344.0 0.0000612 16360.80957 16388.64844
16356.0 0.0000611 16331.84082 16361.60059
16017.0 0.0000624 16302.85059 16334.75586
16201.0 0.0000617 16273.84180 16308.15625
16211.0 0.0000617 16244.81543 16281.85156
16387.0 0.0000610 16215.77734 16255.90723
16151.0 0.0000619 16186.72949 16230.39551
16053.0 0.0000623 16157.67188 16205.41309
16175.0 0.0000618 16128.61035 16181.08691
16204.0 0.0000617 16099.54492 16157.80957
16158.0 0.0000619 16070.47949 16135.33203
16127.0 0.0000620 16041.41406 16114.18652
15925.0 0.0000628 16012.35449 16094.83594
15952.0 0.0000627 15983.29785 16078.09961
16122.0 0.0000620 15954.25195 16065.57227
16263.0 0.0000615 15925.21777 16060.47168
16229.0 0.0000616 15896.19434 16068.98145
16112.0 0.0000621 15867.18750 16101.74023
16307.0 0.0000613 15838.19629 16174.20313
16484.0 0.0000607 15809.22559 16304.01758
16453.0 0.0000608 15780.27734 16503.98438
16667.0 0.0000600 15751.34863 16771.23828
16951.0 0.0000590 15722.44629 17074.22266
17214.0 0.0000581 15693.56738 17338.34570
17806.0 0.0000562 15664.71973 17450.46680
17594.0 0.0000568 15635.90332 17337.13867
17200.0 0.0000581 15607.11816 17049.83789
16769.0 0.0000596 15578.36914 16703.45508
16435.0 0.0000608 15549.65332 16383.45410
16276.0 0.0000614 15520.97559 16130.36133
16183.0 0.0000618 15492.33496 15953.41504
16128.0 0.0000620 15463.73633 15844.62207
16141.0 0.0000620 15435.17578 15788.17969
16168.0 0.0000619 15406.66211 15771.29492
16202.0 0.0000617 15378.19434 15785.33887
16368.0 0.0000611 15349.77051 15825.47363
16474.0 0.0000607 15321.39551 15887.67773
16577.0 0.0000603 15293.06836 15966.09277
16495.0 0.0000606 15264.79199 16053.30078
16498.0 0.0000606 15236.56738 16142.10352
16372.0 0.0000611 15208.39551 16221.73535
16281.0 0.0000614 15180.27734 16269.49707
16050.0 0.0000623 15152.21191 16254.30176
16169.0 0.0000618 15124.20605 16161.41504
15515.0 0.0000645 15096.25586 16010.00488
15509.0 0.0000645 15068.36523 15836.54590
15573.0 0.0000642 15040.53418 15670.38867
15524.0 0.0000644 15012.76367 15527.07617
15239.0 0.0000656 14985.05371 15412.19434
15243.0 0.0000656 14957.40820 15325.61914
15090.0 0.0000663 14929.82422 15264.02148
15071.0 0.0000664 14902.30371 15222.15137
15112.0 0.0000662 14874.84961 15193.29785
15123.0 0.0000661 14847.46289 15169.23438
15349.0 0.0000652 14820.14160 15140.99512
15163.0 0.0000660 14792.88867 15102.02148
15047.0 0.0000665 14765.70313 15051.68652
15021.0 0.0000666 14738.58789 14994.60059
15064.0 0.0000664 14711.54102 14936.42773
14773.0 0.0000677 14684.56641 14881.09863
14730.0 0.0000679 14657.66211 14839.64258
14698.0 0.0000680 14630.82813 14794.65723
14704.0 0.0000680 14604.06738 14755.02930
14578.0 0.0000686 14577.38184 14720.42969
14591.0 0.0000685 14550.76758 14690.50684
14624.0 0.0000684 14524.22949 14665.09961
14551.0 0.0000687 14497.76367 14644.39063
14718.0 0.0000679 14471.37695 14629.07324
14646.0 0.0000683 14445.06445 14620.38867
14628.0 0.0000684 14418.82227 14620.15332
14788.0 0.0000676 14392.66309 14630.60645
14834.0 0.0000674 14366.57715 14654.10547
14645.0 0.0000683 14340.57227 14692.65039
14959.0 0.0000668 14314.64258 14747.14355
15209.0 0.0000658 14288.79395 14816.30371
15169.0 0.0000659 14263.02246 14894.81738
15422.0 0.0000648 14237.32813 14970.89160
15580.0 0.0000642 14211.71582 15025.65723
15530.0 0.0000644 14186.17871 15040.13281
15452.0 0.0000647 14160.72559 15009.61328
15068.0 0.0000664 14135.34570 14949.40137
15017.0 0.0000666 14110.05176 14882.15723
14878.0 0.0000672 14084.83887 14821.41895
14484.0 0.0000690 14059.70313 14764.76660
14512.0 0.0000689 14034.65137 14696.93848
14438.0 0.0000693 14009.67773 14606.27539
14204.0 0.0000704 13984.78809 14501.39746
14076.0 0.0000710 13959.97656 14399.84180
14353.0 0.0000697 13935.24707 14313.53516
14113.0 0.0000709 13910.60156 14244.21289
13985.0 0.0000715 13886.03516 14185.92090
14226.0 0.0000703 13861.55273 14130.43555
13979.0 0.0000715 13837.15039 14073.62012
14141.0 0.0000707 13812.83203 14016.55273
13791.0 0.0000725 13788.59375 13961.89355
13786.0 0.0000725 13764.43945 13911.42383
13893.0 0.0000720 13740.36523 13865.79102
13841.0 0.0000722 13716.37500 13824.90820
13654.0 0.0000732 13692.46582 13788.22266
13609.0 0.0000735 13668.63770 13754.96875
13575.0 0.0000737 13644.89453 13724.35645
13616.0 0.0000734 13621.23145 13695.67578
13605.0 0.0000735 13597.65332 13668.39355
13669.0 0.0000732 13574.15332 13642.12305
13704.0 0.0000730 13550.73926 13616.62109
13402.0 0.0000746 13527.40430 13591.72559
13593.0 0.0000736 13504.15430 13567.34082
13488.0 0.0000741 13480.98340 13543.39648
13337.0 0.0000750 13457.89453 13519.84863
13427.0 0.0000745 13434.88867 13496.66699
13385.0 0.0000747 13411.96387 13476.38281
13373.0 0.0000748 13389.12305 13453.95313
13310.0 0.0000751 13366.36035 13431.84570
13295.0 0.0000752 13343.68164 13410.05859
13382.0 0.0000747 13321.08203 13388.58203
13250.0 0.0000755 13298.56641 13367.42480
13439.0 0.0000744 13276.12891 13346.58691
13313.0 0.0000751 13253.77441 13326.08105
13452.0 0.0000743 13231.49902 13307.25684
13126.0 0.0000762 13209.30371 13287.04004
13334.0 0.0000750 13187.19043 13272.63281
13254.0 0.0000754 13165.15625 13253.83008
13271.0 0.0000754 13143.20410 13235.47070
13099.0 0.0000763 13121.33008 13214.84570
13012.0 0.0000769 13099.53711 13197.54395
13005.0 0.0000769 13077.82129 13180.81055
13096.0 0.0000764 13056.18555 13164.71387
12972.0 0.0000771 13034.63086 13149.33398
13081.0 0.0000764 13013.15234 13134.78906
12967.0 0.0000771 12991.75488 13121.25879
12978.0 0.0000771 12970.43359 13109.03125
12924.0 0.0000774 12949.19336 13098.58594
12933.0 0.0000773 12928.02832 13090.66895
12915.0 0.0000774 12906.94336 13086.33105
13036.0 0.0000767 12885.93359 13086.80859
12789.0 0.0000782 12865.00293 13093.21484
13144.0 0.0000761 12844.14746 13105.48633
13099.0 0.0000763 12823.36816 13123.82031
13052.0 0.0000766 12802.66699 13144.87695
13034.0 0.0000767 12782.04102 13163.36328
12965.0 0.0000771 12761.49121 13173.20313
13078.0 0.0000765 12741.01660 13173.06836
13213.0 0.0000757 12720.61914 13168.99512
13167.0 0.0000759 12700.29297 13169.71094
12850.0 0.0000778 12680.04492 13182.78418
12959.0 0.0000772 12659.86816 13214.62793
13127.0 0.0000762 12639.76563 13271.61719
13330.0 0.0000750 12619.73828 13361.14160
13230.0 0.0000756 12599.78320 13492.29199
13348.0 0.0000749 12579.90234 13675.95117
13859.0 0.0000722 12560.09180 13923.93848
13974.0 0.0000716 12540.35645 14247.23145
14552.0 0.0000687 12520.69043 14653.04102
14851.0 0.0000673 12501.09863 15140.50195
15257.0 0.0000655 12481.57520 15693.61621
15811.0 0.0000632 12462.12305 16270.25879
16446.0 0.0000608 12442.74316 16789.89648
16764.0 0.0000597 12423.43066 17137.40039
17025.0 0.0000587 12404.19043 17206.91406
16756.0 0.0000597 12385.01758 16969.77539
16443.0 0.0000608 12365.91504 16503.59961
15761.0 0.0000634 12346.87891 15926.22363
15006.0 0.0000666 12327.91406 15339.86816
14591.0 0.0000685 12309.01563 14807.69727
14189.0 0.0000705 12290.18066 14361.97363
14151.0 0.0000707 12271.41602 14017.97852
13947.0 0.0000717 12252.71680 13783.83691
13841.0 0.0000722 12234.08398 13666.11816
13977.0 0.0000715 12215.51660 13670.99023
14130.0 0.0000708 12197.01465 13801.30273
14254.0 0.0000702 12178.57813 14050.10449
14379.0 0.0000695 12160.20313 14391.46973
14890.0 0.0000672 12141.89453 14791.33594
15253.0 0.0000656 12123.64648 15109.87988
15264.0 0.0000655 12105.45996 15262.64844
15367.0 0.0000651 12087.33789 15205.69336
15071.0 0.0000664 12069.27832 14977.76172
14569.0 0.0000686 12051.28027 14635.59570
14228.0 0.0000703 12033.34082 14226.00977
13709.0 0.0000729 12015.46387 13801.17773
13336.0 0.0000750 11997.64453 13410.47656
12798.0 0.0000781 11979.88672 13081.76953
12673.0 0.0000789 11962.18555 12820.75391
12499.0 0.0000800 11944.54297 12620.60352
12364.0 0.0000809 11926.95996 12470.01172
12051.0 0.0000830 11909.43164 12357.27344
12592.0 0.0000794 11891.96191 12272.11035
12252.0 0.0000816 11874.54785 12206.26758
11893.0 0.0000841 11857.18945 12153.59668
12045.0 0.0000830 11839.88574 12109.81152
12129.0 0.0000824 11822.63770 12072.09668
11912.0 0.0000839 11805.44141 12038.67676
12020.0 0.0000832 11788.30078 12008.46680
11763.0 0.0000850 11771.21191 11980.78906
11701.0 0.0000855 11754.17480 11955.21387
11771.0 0.0000850 11737.19043 11934.25977
11830.0 0.0000845 11720.25684 11912.25977
11631.0 0.0000860 11703.37500 11891.80078
11769.0 0.0000850 11686.54102 11872.83984
11706.0 0.0000854 11669.75977 11855.40918
11782.0 0.0000849 11653.02441 11839.62793
11579.0 0.0000864 11636.33984 11825.74121
11860.0 0.0000843 11619.70020 11814.14551
11677.0 0.0000856 11603.10840 11805.46289
11785.0 0.0000849 11586.56543 11800.55957
11907.0 0.0000840 11570.06641 11800.58887
11753.0 0.0000851 11553.61426 11806.95703
11697.0 0.0000855 11537.20605 11821.22852
11786.0 0.0000848 11520.84277 11844.95215
11747.0 0.0000851 11504.52246 11879.36035
11783.0 0.0000849 11488.24707 11924.96680
11707.0 0.0000854 11472.01172 11980.91895
12008.0 0.0000833 11455.81836 12044.00195
12045.0 0.0000830 11439.66797 12107.11816
12074.0 0.0000828 11423.55664 12158.23730
12189.0 0.0000820 11407.48730 12182.19043
12001.0 0.0000833 11391.45508 12167.52734
12010.0 0.0000833 11375.46484 12114.30664
12071.0 0.0000828 11359.50977 12034.03516
11996.0 0.0000834 11343.59473 11941.90430
11735.0 0.0000852 11327.71484 11849.92285
11836.0 0.0000845 11311.87207 11765.15332
11767.0 0.0000850 11296.06641 11690.82910
11502.0 0.0000869 11280.29492 11627.79688
11559.0 0.0000865 11264.55957 11575.55566
11487.0 0.0000871 11248.85645 11532.88965
11573.0 0.0000864 11233.18848 11498.27832
11588.0 0.0000863 11217.55176 11486.21289
11294.0 0.0000885 11201.95020 11463.75000
11509.0 0.0000869 11186.37793 11445.34180
11389.0 0.0000878 11170.83887 11430.17090
11506.0 0.0000869 11155.32813 11417.68555
11271.0 0.0000887 11139.84766 11407.55762
11446.0 0.0000874 11124.39941 11399.65625
11408.0 0.0000877 11108.97754 11393.99121
11404.0 0.0000877 11093.58594 11390.77051
11561.0 0.0000865 11078.21973 11390.45703
11674.0 0.0000857 11062.88379 11394.03516
11752.0 0.0000851 11047.57227 11403.48438
11635.0 0.0000859 11032.28809 11422.61621
11643.0 0.0000859 11017.02832 11458.08789
11906.0 0.0000840 11001.79395 11520.05273
11940.0 0.0000838 10986.58496 11621.46582
12257.0 0.0000816 10971.39844 11774.82813
12278.0 0.0000814 10956.23730 11986.25098
12377.0 0.0000808 10941.09766 12247.97168
12861.0 0.0000778 10925.98145 12531.27051
12745.0 0.0000785 10910.88574 12781.18945
12897.0 0.0000775 10895.81348 12923.32129
12987.0 0.0000770 10880.75977 12906.44434
13096.0 0.0000764 10865.72754 12752.62500
12952.0 0.0000772 10850.71582 12535.44043
12672.0 0.0000789 10835.72266 12324.14648
12485.0 0.0000801 10820.75000 12162.81934
12564.0 0.0000796 10805.79395 12072.91602
12462.0 0.0000802 10790.85742 12049.31934
12503.0 0.0000800 10775.93750 12113.30273
12471.0 0.0000802 10761.03516 12252.47559
12550.0 0.0000797 10746.14844 12471.09473
12880.0 0.0000776 10731.27832 12780.28809
13215.0 0.0000757 10716.42578 13199.73535
13771.0 0.0000726 10701.58691 13743.95605
14215.0 0.0000703 10686.76465 14434.18848
15298.0 0.0000654 10671.95508 15282.47461
15996.0 0.0000625 10657.16211 16287.20703
17178.0 0.0000582 10642.38281 17422.38086
18771.0 0.0000533 10627.61523 18621.01953
19609.0 0.0000510 10612.86230 19755.41602
21118.0 0.0000474 10598.12012 20632.87109
21671.0 0.0000461 10583.39160 21043.59180
21653.0 0.0000462 10568.67480 20867.12891
20673.0 0.0000484 10553.97070 20154.58008
19481.0 0.0000513 10539.27832 19091.03906
17927.0 0.0000558 10524.59570 17887.31250
16589.0 0.0000603 10509.92578 16702.53711
15445.0 0.0000647 10495.26465 15625.54492
14582.0 0.0000686 10480.61523 14699.38379
13800.0 0.0000725 10465.97363 13935.05371
13208.0 0.0000757 10451.34473 13326.09570
13142.0 0.0000761 10436.72363 12857.00977
12804.0 0.0000781 10422.11230 12507.87305
12492.0 0.0000801 10407.50977 12261.05762
12785.0 0.0000782 10392.91699 12103.45313
12404.0 0.0000806 10378.33203 12038.84570
12555.0 0.0000796 10363.75586 12053.46094
13003.0 0.0000769 10349.18848 12170.64551
13107.0 0.0000763 10334.62793 12412.78125
13614.0 0.0000735 10320.07715 12804.98438
13979.0 0.0000715 10305.53320 13366.41309
14633.0 0.0000683 10290.99609 14098.50488
15295.0 0.0000654 10276.46875 14971.16504
16242.0 0.0000616 10261.94629 15904.58691
17025.0 0.0000587 10247.43262 16748.38672
17551.0 0.0000570 10232.92578 17291.89063
17509.0 0.0000571 10218.42773 17323.45313
17281.0 0.0000579 10203.93457 16822.56055
16157.0 0.0000619 10189.44824 15952.03613
15133.0 0.0000661 10174.97070 14937.74902
14092.0 0.0000710 10160.49902 13949.03027
13220.0 0.0000756 10146.03516 13080.78418
12453.0 0.0000803 10131.57715 12372.33105
11628.0 0.0000860 10117.12793 11826.52246
11513.0 0.0000869 10102.68359 11424.26367
11331.0 0.0000883 10088.24707 11136.27344
10990.0 0.0000910 10073.81738 10932.02832
10836.0 0.0000923 10059.39551 10785.28320
10710.0 0.0000934 10044.97852 10676.27246
10774.0 0.0000928 10030.57031 10595.96191
10298.0 0.0000971 10016.16992 10527.03027
10460.0 0.0000956 10001.77441 10468.67871
10273.0 0.0000973 9987.38867 10417.86133
10177.0 0.0000983 9973.00879 10372.70703
10399.0 0.0000962 9958.63867 10332.02637
10113.0 0.0000989 9944.27441 10292.90527
10156.0 0.0000985 9929.91895 10258.94824
10243.0 0.0000976 9915.57031 10227.57031
10077.0 0.0000992 9901.23047 10198.41406
10040.0 0.0000996 9886.90039 10171.19531
10050.0 0.0000995 9872.57617 10145.67480
9935.0 0.0001007 9858.26367 10121.68359
10094.0 0.0000991 9843.95703 10099.07422
9951.0 0.0001005 9829.66211 10077.74414
9986.0 0.0001001 9815.37500 10057.61523
9916.0 0.0001008 9801.09863 10038.64551
9701.0 0.0001031 9786.83008 10020.82520
9628.0 0.0001039 9772.57227 10004.20117
9908.0 0.0001009 9758.32617 9988.88770
9901.0 0.0001010 9744.08887 9975.13574
9903.0 0.0001010 9729.86426 9963.43164
9949.0 0.0001005 9715.65137 9954.64258
9737.0 0.0001027 9701.44434 9950.20508
9621.0 0.0001039 9687.25488 9952.29492
9926.0 0.0001007 9673.07422 9963.85742
10016.0 0.0000998 9658.90918 9988.31445
10017.0 0.0000998 9644.75293 10028.93848
10124.0 0.0000988 9630.61328 10087.70508
10061.0 0.0000994 9616.48340 10164.02930
10150.0 0.0000985 9602.37109 10253.09180
10358.0 0.0000965 9588.26855 10344.12305
10410.0 0.0000961 9574.18457 10418.92188
10577.0 0.0000945 9560.11035 10455.95605
10620.0 0.0000942 9546.05664 10443.42676
10389.0 0.0000963 9532.01367 10389.42383
10449.0 0.0000957 9517.99121 10313.39648
10220.0 0.0000978 9503.98047 10231.07813
10093.0 0.0000991 9489.99121 10149.11816
9996.0 0.0001000 9476.01367 10068.13184
10067.0 0.0000993 9462.05859 9989.08594
9973.0 0.0001003 9448.11914 9915.50391
9952.0 0.0001005 9434.19434 9851.05273
9697.0 0.0001031 9420.29297 9797.48242
9701.0 0.0001031 9406.40820 9762.71777
9613.0 0.0001040 9392.54492 9729.96875
9692.0 0.0001032 9378.70020 9705.66699
9738.0 0.0001027 9364.87793 9688.36914
9700.0 0.0001031 9351.07422 9676.74902
9707.0 0.0001030 9337.29395 9669.97168
9559.0 0.0001046 9323.53320 9667.00684
9581.0 0.0001044 9309.79688 9667.80078
9434.0 0.0001060 9296.08203 9672.49805
9621.0 0.0001039 9282.39258 9681.61230
9615.0 0.0001040 9268.72168 9696.00098
9609.0 0.0001041 9255.08008 9716.85254
9614.0 0.0001040 9241.45898 9745.70020
9819.0 0.0001018 9227.86719 9784.32422
9828.0 0.0001018 9214.29590 9834.75879
9879.0 0.0001012 9200.75586 9861.71582
9930.0 0.0001007 9187.23828 9943.94238
10070.0 0.0000993 9173.74512 10042.20215
10187.0 0.0000982 9160.28418 10158.34863
10310.0 0.0000970 9146.84863 10291.62891
10597.0 0.0000944 9133.44434 10438.86523
10914.0 0.0000916 9120.06445 10592.44531
11189.0 0.0000894 9106.71875 10740.26855
11530.0 0.0000867 9093.39844 10865.89063
11434.0 0.0000875 9080.11230 10953.33105
11748.0 0.0000851 9066.85254 10995.11621
11645.0 0.0000859 9053.62793 10998.48145
11559.0 0.0000865 9040.43066 10983.02441
11415.0 0.0000876 9027.27051 10973.01953
11209.0 0.0000892 9014.13770 10990.51953
11116.0 0.0000900 9001.04297 11052.54004
11258.0 0.0000888 8987.97656 11171.08008
11417.0 0.0000876 8974.94922 11353.59766
11391.0 0.0000878 8961.95117 11603.55176
11888.0 0.0000841 8948.99316 11919.58887
12056.0 0.0000829 8936.06836 12294.63184
12826.0 0.0000780 8923.17480 12712.63379
13220.0 0.0000756 8910.32324 13144.75098
13437.0 0.0000744 8897.50391 13551.67578
14120.0 0.0000708 8884.72656 13896.01172
14340.0 0.0000697 8871.98242 14166.00684
14396.0 0.0000695 8859.28027 14384.68359
14429.0 0.0000693 8846.61230 14597.59180
14623.0 0.0000684 8833.98633 14842.60449
14509.0 0.0000689 8821.39648 15128.82031
14890.0 0.0000672 8808.85059 15426.48438
15390.0 0.0000650 8796.33984 15670.71973
15669.0 0.0000638 8783.87402 15782.61816
15548.0 0.0000643 8771.44434 15709.00977
15588.0 0.0000642 8759.06055 15453.14258
15181.0 0.0000659 8746.71484 15066.25684
14725.0 0.0000679 8734.41406 14609.66113
14201.0 0.0000704 8722.15234 14122.13672
13111.0 0.0000763 8709.93750 13616.28125
12745.0 0.0000785 8697.76270 13093.59277
12325.0 0.0000811 8685.62891 12563.16309
11669.0 0.0000857 8673.54395 12046.10840
11036.0 0.0000906 8661.50000 11565.49902
10587.0 0.0000945 8649.50293 11138.40430
10550.0 0.0000948 8637.54785 10772.53223
10034.0 0.0000997 8625.64258 10467.04199
9985.0 0.0001002 8613.77832 10218.11426
9894.0 0.0001011 8601.96387 10019.90332
9833.0 0.0001017 8590.19141 9865.99805
9824.0 0.0001018 8578.46973 9750.72949
9564.0 0.0001046 8566.79102 9669.32617
9712.0 0.0001030 8555.16211 9618.51172
9675.0 0.0001034 8543.57813 9596.51465
9674.0 0.0001034 8532.04395 9604.94629
9717.0 0.0001029 8520.55566 9642.59277
9940.0 0.0001006 8509.11719 9715.13477
10005.0 0.0001000 8497.72656 9829.19141
10052.0 0.0000995 8486.38477 9993.58398
10391.0 0.0000962 8475.09180 10218.78809
10914.0 0.0000916 8463.84473 10515.66309
11181.0 0.0000894 8452.65137 10893.63379
11494.0 0.0000870 8441.50488 11357.45117
11776.0 0.0000849 8430.41113 11899.10352
12882.0 0.0000776 8419.36328 12491.62891
13283.0 0.0000753 8408.37012 13079.90918
13438.0 0.0000744 8397.42285 13572.92480
13894.0 0.0000720 8386.53027 13848.32031
13797.0 0.0000725 8375.68457 13802.96191
13559.0 0.0000738 8364.89355 13427.10059
13216.0 0.0000757 8354.15039 12815.87695
12866.0 0.0000777 8343.46094 12101.64063
11640.0 0.0000859 8332.81934 11391.43457
11122.0 0.0000899 8322.23340 10749.52344
10604.0 0.0000943 8311.69434 10209.68457
9938.0 0.0001006 8301.21191 9778.31738
9856.0 0.0001015 8290.77637 9449.27539
9549.0 0.0001047 8280.39746 9207.41113
9386.0 0.0001065 8270.06836 9032.61719
9033.0 0.0001107 8259.78809 8907.45703
8993.0 0.0001112 8249.56445 8817.31250
8850.0 0.0001130 8239.39063 8751.15820
8763.0 0.0001141 8229.27051 8701.64551
8728.0 0.0001146 8219.20215 8663.87793
8744.0 0.0001144 8209.18652 8634.63867
8729.0 0.0001146 8199.22266 8611.46094
8801.0 0.0001136 8189.31250 8592.94043
8449.0 0.0001184 8179.45313 8574.91309
8615.0 0.0001161 8169.64746 8555.89063
8449.0 0.0001184 8159.89404 8534.17676
8268.0 0.0001209 8150.19482 8509.16699
8387.0 0.0001192 8140.54443 8481.14160
8486.0 0.0001178 8130.95068 8450.99121
8489.0 0.0001178 8121.40576 8420.01758
8353.0 0.0001197 8111.91602 8394.41992
8371.0 0.0001195 8102.47656 8366.31934
8428.0 0.0001187 8093.09229 8341.29883
8282.0 0.0001207 8083.75830 8320.01074
8319.0 0.0001202 8074.47461 8302.88086
8208.0 0.0001218 8065.24707 8290.18164
8295.0 0.0001206 8056.06885 8281.98535
8203.0 0.0001219 8046.94629 8278.19238
8081.0 0.0001237 8037.87256 8278.38477
8337.0 0.0001199 8028.85352 8281.73438
8249.0 0.0001212 8019.88428 8286.76855
8352.0 0.0001197 8010.96924 8291.15820
8461.0 0.0001182 8002.10303 8291.77539
8383.0 0.0001193 7993.29199 8285.31543
8278.0 0.0001208 7984.52881 8270.38086
8157.0 0.0001226 7975.82080 8248.25977
8227.0 0.0001216 7967.16064 8221.98438
8131.0 0.0001230 7958.55469 8194.67383
8038.0 0.0001244 7949.99707 8168.54346
8003.0 0.0001250 7941.49365 8144.92432
7894.0 0.0001267 7933.03857 8124.44775
7945.0 0.0001259 7924.63623 8107.32178
8136.0 0.0001229 7916.28418 8093.46387
7930.0 0.0001261 7907.97949 8082.65381
7947.0 0.0001258 7899.72852 8074.65869
7836.0 0.0001276 7891.52588 8069.28320
8093.0 0.0001236 7883.37500 8066.45166
7990.0 0.0001252 7875.27197 8066.33936
8168.0 0.0001224 7867.22119 8068.88037
7989.0 0.0001252 7859.21729 8074.48584
7896.0 0.0001266 7851.26465 8083.55566
8256.0 0.0001211 7843.35986 8093.70801
8144.0 0.0001228 7835.50586 8110.84082
8005.0 0.0001249 7827.69824 8132.54053
8145.0 0.0001228 7819.94189 8158.99023
8122.0 0.0001231 7812.23193 8190.17090
8163.0 0.0001225 7804.57275 8225.61523
8218.0 0.0001217 7796.95850 8264.25977
8204.0 0.0001219 7789.39502 8304.07813
8304.0 0.0001204 7781.87695 8341.90918
8447.0 0.0001184 7774.40869 8374.03223
8468.0 0.0001181 7766.98535 8393.64063
8590.0 0.0001164 7759.60986 8398.65723
8607.0 0.0001162 7752.28320 8387.11816
8458.0 0.0001182 7745.00098 8359.54590
8314.0 0.0001203 7737.76807 8320.46094
8170.0 0.0001224 7730.57910 8275.10156
8306.0 0.0001204 7723.43799 8228.60938
8149.0 0.0001227 7716.34131 8187.61377
8143.0 0.0001228 7709.29248 8150.79053
8198.0 0.0001220 7702.28662 8123.05469
7986.0 0.0001252 7695.32861 8106.42676
8087.0 0.0001237 7688.41455 8102.87402
8108.0 0.0001233 7681.54590 8111.77588
8280.0 0.0001208 7674.72168 8119.05762
7953.0 0.0001257 7667.94189 8149.96094
8287.0 0.0001207 7661.20654 8185.82275
8256.0 0.0001211 7654.51611 8219.02539
8210.0 0.0001218 7647.86865 8239.57520
8139.0 0.0001229 7641.26563 8238.34668
8230.0 0.0001215 7634.70605 8212.57324
8244.0 0.0001213 7628.18848 8167.95361
8231.0 0.0001215 7621.71631 8114.00732
7959.0 0.0001256 7615.28467 8060.06299
8026.0 0.0001246 7608.89893 8012.77344
8011.0 0.0001248 7602.55273 7976.32666
7939.0 0.0001260 7596.25098 7953.24316
8043.0 0.0001243 7589.98975 7944.83154
8153.0 0.0001227 7583.77246 7951.68652
8037.0 0.0001244 7577.59473 7973.92480
8210.0 0.0001218 7571.46094 8011.30176
8025.0 0.0001246 7565.36621 8063.15430
8277.0 0.0001208 7559.31445 8128.04199
8075.0 0.0001238 7553.30225 8203.30273
8415.0 0.0001188 7547.33301 8284.13184
8377.0 0.0001194 7541.40186 8362.90527
8607.0 0.0001162 7535.51367 8429.14160
8679.0 0.0001152 7529.66309 8472.42285
8954.0 0.0001117 7523.85498 8487.47656
8755.0 0.0001142 7518.08496 8477.74805
8883.0 0.0001126 7512.35547 8453.11230
8809.0 0.0001135 7506.66602 8424.34766
8942.0 0.0001118 7501.01514 8399.20898
8799.0 0.0001136 7495.40430 8381.66309
8977.0 0.0001114 7489.83252 8372.81445
8881.0 0.0001126 7484.29932 8372.42773
8755.0 0.0001142 7478.80518 8380.37109
8834.0 0.0001132 7473.34912 8397.28809
8723.0 0.0001146 7467.93213 8424.00879
8767.0 0.0001141 7462.55322 8460.85449
8738.0 0.0001144 7457.21191 8506.39551
8813.0 0.0001135 7451.91016 8556.81836
8860.0 0.0001129 7446.64404 8605.96191
8962.0 0.0001116 7441.41748 8646.15234
8945.0 0.0001118 7436.22656 8670.31738
8810.0 0.0001135 7431.07520 8674.23340
8844.0 0.0001131 7425.95898 8657.59863
9082.0 0.0001101 7420.88135 8623.21973
8864.0 0.0001128 7415.83936 8575.69043
8962.0 0.0001116 7410.83447 8520.90527
8766.0 0.0001141 7405.86768 8465.95898
8643.0 0.0001157 7400.93604 8418.48340
8503.0 0.0001176 7396.04248 8385.80859
8480.0 0.0001179 7391.18311 8367.71582
8480.0 0.0001179 7386.36182 8382.19238
8563.0 0.0001168 7381.57520 8426.75488
8815.0 0.0001134 7376.82617 8503.94824
8557.0 0.0001169 7372.11133 8615.17578
8767.0 0.0001141 7367.43408 8760.18945
9008.0 0.0001110 7362.79053 8936.23047
9191.0 0.0001088 7358.18457 9136.58887
9275.0 0.0001078 7353.61182 9349.22559
9570.0 0.0001045 7349.07617 9554.48145
9934.0 0.0001007 7344.57422 9725.44824
9911.0 0.0001009 7340.10889 9832.16992
10047.0 0.0000995 7335.67725 9852.68164
10073.0 0.0000993 7331.28174 9783.86816
9880.0 0.0001012 7326.91992 9644.08496
9607.0 0.0001041 7322.59277 9464.50195
9464.0 0.0001057 7318.30176 9277.77148
9152.0 0.0001093 7314.04346 9109.36621
9105.0 0.0001098 7309.82129 8978.26660
8904.0 0.0001123 7305.63184 8896.06934
8848.0 0.0001130 7301.47852 8868.51758
8641.0 0.0001157 7297.35742 8895.52148
8772.0 0.0001140 7293.27246 8970.82227
8993.0 0.0001112 7289.21973 9080.95996
9043.0 0.0001106 7285.20215 9203.77148
9122.0 0.0001096 7281.21729 9308.98926
9141.0 0.0001094 7277.26709 9364.60352
9115.0 0.0001097 7273.35010 9350.62305
9249.0 0.0001081 7269.46729 9268.09473
9358.0 0.0001069 7265.61719 9133.03906
9128.0 0.0001096 7261.80176 8964.80371
8805.0 0.0001136 7258.01807 8779.31250
8740.0 0.0001144 7254.26904 8590.91504
8330.0 0.0001200 7250.55225 8412.38184
8457.0 0.0001182 7246.86816 8252.79883
8157.0 0.0001226 7243.21875 8116.64893
8069.0 0.0001239 7239.60107 8004.23926
7943.0 0.0001259 7236.01709 7913.33057
8053.0 0.0001242 7232.46533 7840.28223
8067.0 0.0001240 7228.94727 7781.46143
7722.0 0.0001295 7225.46045 7733.85449
7754.0 0.0001290 7222.00781 7695.51611
7610.0 0.0001314 7218.58643 7665.31885
7592.0 0.0001317 7215.19824 7642.73633
7554.0 0.0001324 7211.84180 7627.43457
7602.0 0.0001315 7208.51807 7619.04248
7477.0 0.0001337 7205.22656 7616.90381
7598.0 0.0001316 7201.96680 7619.82275
7479.0 0.0001337 7198.73926 7625.93848
7529.0 0.0001328 7195.54395 7632.51855
7529.0 0.0001328 7192.37988 7636.10449
7607.0 0.0001315 7189.24805 7633.18262
7548.0 0.0001325 7186.14746 7621.40576
7593.0 0.0001317 7183.07861 7600.61963
7493.0 0.0001335 7180.04199 7572.86572
7501.0 0.0001333 7177.03516 7541.29980
7460.0 0.0001340 7174.06104 7509.04834
7479.0 0.0001337 7171.11719 7478.45166
7702.0 0.0001298 7168.20557 7451.02637
7354.0 0.0001360 7165.32373 7427.54834
7379.0 0.0001355 7162.47363 7409.17920
7326.0 0.0001365 7159.65381 7393.98682
7413.0 0.0001349 7156.86523 7382.34180
7314.0 0.0001367 7154.10645 7373.47119
7410.0 0.0001350 7151.37891 7366.50977
7323.0 0.0001366 7148.68066 7360.74463
7307.0 0.0001369 7146.01367 7355.84033
7348.0 0.0001361 7143.37598 7351.82666
7241.0 0.0001381 7140.76904 7348.86475
7321.0 0.0001366 7138.19141 7346.93652
7309.0 0.0001368 7135.64355 7345.63379
7385.0 0.0001354 7133.12549 7344.13379
7370.0 0.0001357 7130.63623 7341.39063
7300.0 0.0001370 7128.17676 7335.18213
7516.0 0.0001330 7125.74658 7328.24316
7330.0 0.0001364 7123.34521 7319.81201
7392.0 0.0001353 7120.97266 7310.97852
7248.0 0.0001380 7118.62891 7302.73926
7322.0 0.0001366 7116.31396 7295.69336
7454.0 0.0001342 7114.02734 7289.98584
7171.0 0.0001395 7111.76855 7285.43750
7257.0 0.0001378 7109.53809 7281.56543
7255.0 0.0001378 7107.33545 7278.26611
7310.0 0.0001368 7105.16064 7275.78955
7282.0 0.0001373 7103.01318 7274.66357
7248.0 0.0001380 7100.89307 7275.43750
7528.0 0.0001328 7098.79980 7278.48438
7387.0 0.0001354 7096.73438 7287.10400
7264.0 0.0001377 7094.69482 7294.94434
7199.0 0.0001389 7092.68262 7304.75732
7210.0 0.0001387 7090.69629 7315.90186
7330.0 0.0001364 7088.73584 7327.37988
7111.0 0.0001406 7086.80176 7337.83887
7142.0 0.0001400 7084.89355 7345.70215
7408.0 0.0001350 7083.01074 7349.43604
7275.0 0.0001375 7081.15283 7347.96240
7255.0 0.0001378 7079.32080 7341.01318
7234.0 0.0001382 7077.51270 7329.19678
7033.0 0.0001422 7075.72998 7313.90869
7272.0 0.0001375 7073.97119 7296.36377
7087.0 0.0001411 7072.23682 7278.08545
7050.0 0.0001418 7070.52588 7260.14258
7097.0 0.0001409 7068.83936 7243.29688
7200.0 0.0001389 7067.17529 7228.01807
7213.0 0.0001386 7065.53467 7214.58984
7163.0 0.0001396 7063.91650 7203.14844
7098.0 0.0001409 7062.32178 7193.76123
7090.0 0.0001410 7060.74854 7186.42480
7115.0 0.0001405 7059.19775 7181.12012
7039.0 0.0001421 7057.66846 7177.78711
7095.0 0.0001409 7056.16064 7176.80762
7208.0 0.0001387 7054.67432 7177.20459
7142.0 0.0001400 7053.20801 7179.30566
7378.0 0.0001355 7051.76318 7183.15381
7191.0 0.0001391 7050.33740 7188.18213
6989.0 0.0001431 7048.93262 7194.31689
7205.0 0.0001388 7047.54736 7200.73828
7311.0 0.0001368 7046.18115 7208.37061
7103.0 0.0001408 7044.83398 7216.85107
7160.0 0.0001397 7043.50537 7226.69629
7156.0 0.0001397 7042.19531 7238.93799
7219.0 0.0001385 7040.90283 7254.66943
7185.0 0.0001392 7039.62793 7274.77393
7092.0 0.0001410 7038.37109 7299.61133
7245.0 0.0001380 7037.13037 7328.86914
7205.0 0.0001388 7035.90674 7359.74463
7378.0 0.0001355 7034.69971 7393.20801
7448.0 0.0001343 7033.50781 7424.34033
7580.0 0.0001319 7032.33252 7449.23633
7612.0 0.0001314 7031.17139 7464.65527
7453.0 0.0001342 7030.02588 7469.31787
7306.0 0.0001369 7028.89404 7464.56396
7315.0 0.0001367 7027.77686 7453.97949
7383.0 0.0001354 7026.67285 7442.36523
7292.0 0.0001371 7025.58301 7434.51563
7367.0 0.0001357 7024.50537 7434.06592
7273.0 0.0001375 7023.44092 7442.87256
7153.0 0.0001398 7022.38818 7460.75195
7433.0 0.0001345 7021.34766 7485.30420
7216.0 0.0001386 7020.31787 7511.98682
7251.0 0.0001379 7019.29980 7533.39404
7377.0 0.0001356 7018.29199 7541.81592
7277.0 0.0001374 7017.29443 7531.54443
7217.0 0.0001386 7016.30664 7502.21777
7365.0 0.0001358 7015.32861 7458.77783
7161.0 0.0001396 7014.35938 7408.29785
7279.0 0.0001374 7013.39795 7357.08057
7306.0 0.0001369 7012.44580 7309.59033
7200.0 0.0001389 7011.50098 7268.43311
7133.0 0.0001402 7010.56348 7234.90576
7246.0 0.0001380 7009.63281 7209.07080
7098.0 0.0001409 7008.70898 7190.39307
7245.0 0.0001380 7007.79102 7177.74756
7144.0 0.0001400 7006.87891 7169.76318
7156.0 0.0001397 7005.97168 7164.96094
7198.0 0.0001389 7005.06982 7161.93359
7090.0 0.0001410 7004.17188 7159.47705
7147.0 0.0001399 7003.27783 7156.70264
7172.0 0.0001394 7002.38721 7153.11279
7253.0 0.0001379 7001.50049 7148.58984
7247.0 0.0001380 7000.61572 7143.29883
7275.0 0.0001375 6999.73389 7137.89355
6989.0 0.0001431 6998.85303 7132.10352
7167.0 0.0001395 6997.97412 7126.60791
7177.0 0.0001393 6997.09619 7121.71729
7123.0 0.0001404 6996.21826 7117.66309
7078.0 0.0001413 6995.34082 7114.62842
7053.0 0.0001418 6994.46289 7112.73779
7128.0 0.0001403 6993.58447 7112.08936
7112.0 0.0001406 6992.70459 7112.76416
7250.0 0.0001379 6991.82324 7114.83105
6975.0 0.0001434 6990.93994 7118.35156
7033.0 0.0001422 6990.05371 7123.39014
7022.0 0.0001424 6989.16553 7130.23242
7109.0 0.0001407 6988.27295 7138.47363
7118.0 0.0001405 6987.37695 7148.37646
7370.0 0.0001357 6986.47705 7159.94580
7284.0 0.0001373 6985.57227 7173.15820
7268.0 0.0001376 6984.66260 7187.90967
7307.0 0.0001369 6983.74707 7204.02393
7356.0 0.0001359 6982.82617 7221.19141
7420.0 0.0001348 6981.89844 7239.00293
7294.0 0.0001371 6980.96387 7256.98828
7372.0 0.0001356 6980.02295 7274.78662
7458.0 0.0001341 6979.07373 7291.16211
7255.0 0.0001378 6978.11670 7308.99707
7379.0 0.0001355 6977.15137 7328.24219
7432.0 0.0001346 6976.17773 7350.59131
7592.0 0.0001317 6975.19385 7378.05029
7438.0 0.0001344 6974.20166 7412.59668
7565.0 0.0001322 6973.19824 7455.92871
7559.0 0.0001323 6972.18555 7509.15771
7661.0 0.0001305 6971.16113 7570.18359
7490.0 0.0001335 6970.12598 7643.70410
7833.0 0.0001277 6969.07910 7726.40039
7751.0 0.0001290 6968.02002 7817.41602
7753.0 0.0001290 6966.94873 7915.95703
7961.0 0.0001256 6965.86523 8020.17676
8195.0 0.0001220 6964.76758 8126.09766
8279.0 0.0001208 6963.65723 8226.29785
8219.0 0.0001217 6962.53271 8310.05469
8283.0 0.0001207 6961.39404 8364.74023
8378.0 0.0001194 6960.24121 8379.86816
8185.0 0.0001222 6959.07227 8350.77832
8251.0 0.0001212 6957.88867 8281.80664
8260.0 0.0001211 6956.68945 8183.65674
8139.0 0.0001229 6955.47461 8069.37744
8003.0 0.0001250 6954.24268 7950.42480
7965.0 0.0001255 6952.99414 7835.26270
7665.0 0.0001305 6951.72852 7729.05762
7588.0 0.0001318 6950.44580 7634.57227
7593.0 0.0001317 6949.14502 7552.59863
7469.0 0.0001339 6947.82666 7482.81396
7210.0 0.0001387 6946.48877 7424.22949
7362.0 0.0001358 6945.13330 7375.92822
7418.0 0.0001348 6943.75830 7337.20410
7206.0 0.0001388 6942.36377 7307.61084
7191.0 0.0001391 6940.94971 7286.60254
7202.0 0.0001389 6939.51611 7273.42383
7302.0 0.0001369 6938.06201 7266.95459
7236.0 0.0001382 6936.58740 7265.68262
7274.0 0.0001375 6935.09180 7267.58594
7293.0 0.0001371 6933.57471 7270.09277
7169.0 0.0001395 6932.03711 7270.22168
7370.0 0.0001357 6930.47705 7265.18896
7233.0 0.0001383 6928.89551 7253.33398
7290.0 0.0001372 6927.29150 7234.77930
7219.0 0.0001385 6925.66504 7211.43896
7282.0 0.0001373 6924.01563 7185.54492
7257.0 0.0001378 6922.34375 7159.71533
7252.0 0.0001379 6920.64795 7135.88867
7049.0 0.0001419 6918.92920 7115.45166
7321.0 0.0001366 6917.18652 7099.23242
7168.0 0.0001395 6915.41992 7087.60693
7263.0 0.0001377 6913.62939 7080.47510
7129.0 0.0001403 6911.81396 7077.28076
7111.0 0.0001406 6909.97412 7077.28418
7091.0 0.0001410 6908.10938 7078.32422
6881.0 0.0001453 6906.21973 7078.73193
7086.0 0.0001411 6904.30469 7076.47559
7182.0 0.0001392 6902.36426 7070.21338
7037.0 0.0001421 6900.39697 7059.94287
6943.0 0.0001440 6898.40527 7046.82031
7099.0 0.0001409 6896.38721 7032.35449
6937.0 0.0001442 6894.34326 7017.79053
7007.0 0.0001427 6892.27197 7003.87793
6920.0 0.0001445 6890.17480 6990.93311
7057.0 0.0001417 6888.05029 6978.98975
7035.0 0.0001421 6885.89990 6968.09082
7026.0 0.0001423 6883.72119 6957.04248
7097.0 0.0001409 6881.51660 6947.93408
7103.0 0.0001408 6879.28320 6939.73389
7075.0 0.0001413 6877.02344 6932.37793
6962.0 0.0001436 6874.73486 6925.94531
7011.0 0.0001426 6872.41992 6920.01758
7019.0 0.0001425 6870.07568 6914.70020
6866.0 0.0001456 6867.70459 6909.86133
7046.0 0.0001419 6865.30420 6905.45752
7059.0 0.0001417 6862.87695 6901.42676
6924.0 0.0001444 6860.42041 6897.71094
6968.0 0.0001435 6857.93457 6894.24951
6795.0 0.0001472 6855.42090 6891.00537
6716.0 0.0001489 6852.87842 6887.93994
6971.0 0.0001435 6850.30713 6885.02686
6885.0 0.0001452 6847.70703 6883.39160
6926.0 0.0001444 6845.07813 6880.75391
6793.0 0.0001472 6842.41992 6878.23584
6842.0 0.0001462 6839.73242 6875.83691
6849.0 0.0001460 6837.01563 6873.66553
6887.0 0.0001452 6834.26953 6871.54248
6840.0 0.0001462 6831.49463 6869.58203
6788.0 0.0001473 6828.68994 6867.80957
6899.0 0.0001449 6825.85498 6866.26025
7042.0 0.0001420 6822.99170 6864.97510
6840.0 0.0001462 6820.09766 6864.05518
7025.0 0.0001423 6817.17480 6863.49414
6923.0 0.0001444 6814.22119 6863.42285
7023.0 0.0001424 6811.23926 6863.96143
6862.0 0.0001457 6808.22656 6865.21191
6893.0 0.0001451 6805.18359 6867.74121
6791.0 0.0001473 6802.11133 6870.91992
6874.0 0.0001455 6799.00879 6875.33496
6864.0 0.0001457 6795.87695 6881.16357
6948.0 0.0001439 6792.71436 6888.58691
7101.0 0.0001408 6789.52295 6898.24316
6884.0 0.0001453 6786.30029 6909.26904
6867.0 0.0001456 6783.04834 6922.32568
6843.0 0.0001461 6779.76563 6936.97705
6878.0 0.0001454 6776.45410 6953.09521
7047.0 0.0001419 6773.11133 6970.16064
6965.0 0.0001436 6769.73975 6987.31641
6977.0 0.0001433 6766.33643 7003.34766
7123.0 0.0001404 6762.90430 7016.66797
6943.0 0.0001440 6759.44189 7025.50537
7002.0 0.0001428 6755.94922 7028.25781
6879.0 0.0001454 6752.42627 7023.93945
6991.0 0.0001430 6748.87402 7012.63574
6901.0 0.0001449 6745.29150 6995.42529
7030.0 0.0001422 6741.67773 6974.04248
6871.0 0.0001455 6738.03516 6950.35059
6916.0 0.0001446 6734.36230 6925.91895
6739.0 0.0001484 6730.66016 6901.93848
6802.0 0.0001470 6726.92725 6879.16650
6954.0 0.0001438 6723.16504 6858.22998
6780.0 0.0001475 6719.37207 6839.03271
6949.0 0.0001439 6715.55029 6821.81006
6862.0 0.0001457 6711.69775 6806.50830
7020.0 0.0001425 6707.81641 6793.02051
6623.0 0.0001510 6703.90430 6781.17920
6831.0 0.0001464 6699.96338 6770.81445
6812.0 0.0001468 6695.99121 6761.72803
6690.0 0.0001495 6691.99121 6753.58936
6716.0 0.0001489 6687.96045 6746.55322
6830.0 0.0001464 6683.90088 6740.32129
6838.0 0.0001462 6679.81055 6734.77344
6875.0 0.0001455 6675.69189 6729.84277
6619.0 0.0001511 6671.54248 6725.51416
6839.0 0.0001462 6667.36426 6721.77100
6960.0 0.0001437 6663.15723 6718.72461
6848.0 0.0001460 6658.91992 6716.53760
6930.0 0.0001443 6654.65479 6715.44287
6845.0 0.0001461 6650.35889 6715.73828
6890.0 0.0001451 6646.03467 6717.78662
6795.0 0.0001472 6641.68066 6722.02441
6746.0 0.0001482 6637.29883 6728.75391
6749.0 0.0001482 6632.88623 6738.36426
6803.0 0.0001470 6628.44629 6751.06396
6778.0 0.0001475 6623.97607 6766.88379
6805.0 0.0001470 6619.47803 6785.56250
6732.0 0.0001485 6614.95020 6806.47998
6775.0 0.0001476 6610.39502 6828.49316
6748.0 0.0001482 6605.80957 6849.88770
6832.0 0.0001464 6601.19629 6868.37451
6856.0 0.0001459 6596.55371 6881.54639
6769.0 0.0001477 6591.88379 6887.63525
6858.0 0.0001458 6587.18457 6886.24414
6845.0 0.0001461 6582.45605 6878.31641
6822.0 0.0001466 6577.70117 6865.56006
6879.0 0.0001454 6572.91602 6849.75732
6854.0 0.0001459 6568.10449 6828.95264
6841.0 0.0001462 6563.26318 6811.12402
6809.0 0.0001469 6558.39502 6793.37598
6872.0 0.0001455 6553.49756 6776.10303
6789.0 0.0001473 6548.57324 6759.74756
6683.0 0.0001496 6543.62012 6744.80615
6794.0 0.0001472 6538.64014 6731.68604
6796.0 0.0001471 6533.63086 6720.42139
6752.0 0.0001481 6528.59570 6710.58936
6656.0 0.0001502 6523.53076 6701.25977
6846.0 0.0001461 6518.44043 6691.20117
6742.0 0.0001483 6513.32031 6679.22705
6662.0 0.0001501 6508.17480 6664.75879
6782.0 0.0001474 6503.00000 6648.04248
6640.0 0.0001506 6497.79980 6629.97510
6722.0 0.0001488 6492.57031 6611.59766
6577.0 0.0001520 6487.31396 6593.81250
6596.0 0.0001516 6482.03223 6577.23193
6385.0 0.0001566 6476.72168 6562.22803
6569.0 0.0001522 6471.38477 6548.99756
6815.0 0.0001467 6466.02100 6537.58545
6453.0 0.0001550 6460.63037 6528.18799
6604.0 0.0001514 6455.21289 6520.21729
6459.0 0.0001548 6449.76904 6513.78174
6510.0 0.0001536 6444.29785 6508.74268
6589.0 0.0001518 6438.80078 6504.99121
6441.0 0.0001553 6433.27637 6502.43896
6496.0 0.0001539 6427.72656 6501.03906
6407.0 0.0001561 6422.14941 6500.77295
6518.0 0.0001534 6416.54785 6501.64160
6635.0 0.0001507 6410.91797 6503.65869
6347.0 0.0001576 6405.26367 6506.84668
6597.0 0.0001516 6399.58154 6511.30029
6684.0 0.0001496 6393.87549 6517.23486
6557.0 0.0001525 6388.14160 6525.28662
6637.0 0.0001507 6382.38232 6535.28076
6466.0 0.0001547 6376.59863 6547.74951
6561.0 0.0001524 6370.78809 6562.68750
6355.0 0.0001574 6364.95313 6579.70166
6593.0 0.0001517 6359.09131 6597.94043
6692.0 0.0001494 6353.20605 6615.98633
6817.0 0.0001467 6347.29395 6631.93750
6671.0 0.0001499 6341.35840 6643.70996
6692.0 0.0001494 6335.39551 6649.81152
6746.0 0.0001482 6329.41016 6650.13330
6804.0 0.0001470 6323.39795 6646.20215
6669.0 0.0001499 6317.36279 6640.85693
6788.0 0.0001473 6311.30078 6636.41357
6672.0 0.0001499 6305.21631 6635.59180
6548.0 0.0001527 6299.10547 6640.06201
6545.0 0.0001528 6292.97217 6650.76563
6488.0 0.0001541 6286.81299 6668.16064
6695.0 0.0001494 6280.63135 6692.10547
6712.0 0.0001490 6274.42383 6721.72900
6820.0 0.0001466 6268.19336 6755.34375
6803.0 0.0001470 6261.93945 6790.34668
6788.0 0.0001473 6255.66064 6823.27246
6954.0 0.0001438 6249.36035 6850.01953
6975.0 0.0001434 6243.03418 6866.71777
7084.0 0.0001412 6236.68701 6870.80908
7003.0 0.0001428 6230.31445 6861.97266
7023.0 0.0001424 6223.92090 6842.20117
7041.0 0.0001420 6217.50293 6814.96436
6902.0 0.0001449 6211.06348 6784.08838
6861.0 0.0001458 6204.59961 6753.17676
6843.0 0.0001461 6198.11523 6723.88672
6879.0 0.0001454 6191.60596 6697.85205
6742.0 0.0001483 6185.07715 6675.41504
6665.0 0.0001500 6178.52393 6656.00000
6638.0 0.0001506 6171.95068 6638.59180
6744.0 0.0001483 6165.35352 6621.17969
6534.0 0.0001530 6158.73682 6602.54492
6668.0 0.0001500 6152.09668 6581.61572
6712.0 0.0001490 6145.43457 6557.74023
6704.0 0.0001492 6138.75439 6530.73975
6672.0 0.0001499 6132.05029 6500.78711
6615.0 0.0001512 6125.32764 6468.69385
6484.0 0.0001542 6118.58203 6435.50244
6606.0 0.0001514 6111.81836 6402.30713
6566.0 0.0001523 6105.03174 6369.97949
6454.0 0.0001549 6098.22754 6339.15527
6454.0 0.0001549 6091.40088 6310.21680
6447.0 0.0001551 6084.55664 6283.44385
6183.0 0.0001617 6077.69043 6258.99121
6235.0 0.0001604 6070.80762 6236.96680
6254.0 0.0001599 6063.90332 6217.40088
6160.0 0.0001623 6056.98096 6200.43262
6288.0 0.0001590 6050.03906 6185.71045
6213.0 0.0001610 6043.07861 6173.29150
6366.0 0.0001571 6036.09961 6163.06689
6126.0 0.0001632 6029.10303 6154.91016
6151.0 0.0001626 6022.08740 6148.76318
6134.0 0.0001630 6015.05322 6144.25391
6100.0 0.0001639 6008.00391 6141.26074
6157.0 0.0001624 6000.93408 6139.63525
6122.0 0.0001633 5993.85010 6138.77441
6233.0 0.0001604 5986.74658 6138.35107
6138.0 0.0001629 5979.62891 6137.84570
6194.0 0.0001614 5972.49170 6136.71045
6159.0 0.0001624 5965.34033 6134.46826
6069.0 0.0001648 5958.17285 6130.76514
6223.0 0.0001607 5950.98926 6125.42676
6058.0 0.0001651 5943.78857 6118.44434
5955.0 0.0001679 5936.57422 6109.95361
5988.0 0.0001670 5929.34521 6100.20264
6142.0 0.0001628 5922.10059 6089.52002
6074.0 0.0001646 5914.84033 6078.26611
6030.0 0.0001658 5907.56689 6066.85205
6134.0 0.0001630 5900.27930 6055.65137
6053.0 0.0001652 5892.97803 6045.04541
6149.0 0.0001626 5885.66211 6035.22119
6048.0 0.0001653 5878.33252 6026.37500
6230.0 0.0001605 5870.99316 6018.55518
6058.0 0.0001651 5863.63721 6011.66309
5919.0 0.0001689 5856.27148 6005.49951
6076.0 0.0001646 5848.89063 5999.70703
6139.0 0.0001629 5841.50195 5993.84521
6145.0 0.0001627 5834.09814 5987.40918
6051.0 0.0001653 5826.68457 5980.14355
6211.0 0.0001610 5819.25830 5971.29639
6093.0 0.0001641 5811.82520 5961.21826
6088.0 0.0001643 5804.37744 5949.87891
5948.0 0.0001681 5796.92139 5937.93311
5895.0 0.0001696 5789.45361 5925.97705
6007.0 0.0001665 5781.97998 5914.62793
6002.0 0.0001666 5774.49316 5904.47168
6055.0 0.0001652 5766.99951 5895.82031
6030.0 0.0001658 5759.49512 5888.86572
5974.0 0.0001674 5751.98584 5883.78223
5758.0 0.0001737 5744.46484 5880.51025
5869.0 0.0001704 5736.93604 5878.82080
5839.0 0.0001713 5729.40137 5878.28760
5881.0 0.0001700 5721.85986 5877.43213
5919.0 0.0001689 5714.31152 5876.97754
5785.0 0.0001729 5706.75439 5874.93799
5864.0 0.0001705 5699.19287 5870.10938
5738.0 0.0001743 5691.62598 5861.57031
5851.0 0.0001709 5684.05273 5849.03711
5783.0 0.0001729 5676.47266 5832.97314
5755.0 0.0001738 5668.89111 5814.40137
5856.0 0.0001708 5661.30176 5794.55908
5867.0 0.0001704 5653.70947 5774.30078
5702.0 0.0001754 5646.11133 5754.49414
5727.0 0.0001746 5638.51270 5735.65332
5762.0 0.0001736 5630.90820 5718.09326
5879.0 0.0001701 5623.30176 5701.98242
5691.0 0.0001757 5615.69043 5687.35840
5823.0 0.0001717 5608.08057 5674.18604
5549.0 0.0001802 5600.46582 5662.36426
5706.0 0.0001753 5592.84814 5651.77783
5592.0 0.0001788 5585.23096 5642.27881
5678.0 0.0001761 5577.61133 5633.77393
5698.0 0.0001755 5569.99414 5626.20703
5636.0 0.0001774 5562.37305 5619.57373
5511.0 0.0001815 5554.75342 5613.94189
5584.0 0.0001791 5547.13232 5609.44385
5669.0 0.0001764 5539.51514 5606.24951
5546.0 0.0001803 5531.89502 5604.53613
5548.0 0.0001802 5524.27783 5604.44775
5504.0 0.0001817 5516.66016 5606.03369
5669.0 0.0001764 5509.04834 5609.21191
5498.0 0.0001819 5501.43408 5613.72510
5653.0 0.0001769 5493.82471 5619.08936
5482.0 0.0001824 5486.21582 5624.55273
5668.0 0.0001764 5478.61328 5629.06836
5601.0 0.0001785 5471.01074 5631.38672
5638.0 0.0001774 5463.41309 5630.33545
5506.0 0.0001816 5455.81982 5625.28027
5538.0 0.0001806 5448.22852 5616.48633
5522.0 0.0001811 5440.64404 5604.72314
5773.0 0.0001732 5433.06250 5591.42236
5550.0 0.0001802 5425.48877 5577.84082
5560.0 0.0001799 5417.91748 5564.93311
5724.0 0.0001747 5410.35303 5553.31738
5647.0 0.0001771 5402.79346 5543.26416
5676.0 0.0001762 5395.24268 5534.74658
5587.0 0.0001790 5387.69580 5527.44336
5554.0 0.0001801 5380.15674 5520.81396
5625.0 0.0001778 5372.62354 5514.18896
5680.0 0.0001761 5365.10010 5507.13379
5605.0 0.0001784 5357.58154 5498.83691
5644.0 0.0001772 5350.07227 5489.39551
5595.0 0.0001787 5342.56934 5479.03223
5452.0 0.0001834 5335.07813 5468.17236
5462.0 0.0001831 5327.59180 5457.28467
5450.0 0.0001835 5320.11475 5446.75146
5594.0 0.0001788 5312.64795 5436.80371
5562.0 0.0001798 5305.18945 5427.65332
5426.0 0.0001843 5297.74316 5418.78760
5517.0 0.0001813 5290.30371 5410.09570
5339.0 0.0001873 5282.87598 5401.01953
5410.0 0.0001848 5275.45654 5391.14941
5422.0 0.0001844 5268.05078 5380.20508
5507.0 0.0001816 5260.65234 5368.19092
5369.0 0.0001863 5253.26660 5355.55859
5350.0 0.0001869 5245.89160 5342.48730
5279.0 0.0001894 5238.52832 5329.56250
5424.0 0.0001844 5231.17480 5317.14600
5383.0 0.0001858 5223.83398 5305.49121
5271.0 0.0001897 5216.50537 5294.76270
5259.0 0.0001902 5209.18896 5285.08594
5351.0 0.0001869 5201.88330 5276.59521
5408.0 0.0001849 5194.59033 5268.99316
5294.0 0.0001889 5187.31104 5262.40918
5213.0 0.0001918 5180.04297 5256.78369
5254.0 0.0001903 5172.78906 5252.05469
5287.0 0.0001891 5165.54590 5248.28809
5204.0 0.0001922 5158.31982 5245.15625
5282.0 0.0001893 5151.10352 5242.77197
5342.0 0.0001872 5143.90234 5241.15088
5290.0 0.0001890 5136.71338 5240.33301
5346.0 0.0001871 5129.54053 5240.35156
5285.0 0.0001892 5122.37891 5241.19482
5272.0 0.0001897 5115.23291 5242.77490
5072.0 0.0001972 5108.09912 5244.90869
5286.0 0.0001892 5100.98242 5247.32715
5029.0 0.0001988 5093.87695 5249.73535
5257.0 0.0001902 5086.78760 5251.86670
5199.0 0.0001923 5079.71045 5253.69629
5271.0 0.0001897 5072.65137 5255.41309
5273.0 0.0001896 5065.60352 5257.33301
5292.0 0.0001890 5058.57227 5259.77197
5218.0 0.0001916 5051.55518 5262.95459
5134.0 0.0001948 5044.55176 5266.97217
5267.0 0.0001899 5037.56494 5271.81055
5299.0 0.0001887 5030.59082 5277.43604
5260.0 0.0001901 5023.63330 5283.67285
5297.0 0.0001888 5016.69092 5290.46143
5212.0 0.0001919 5009.76367 5297.72412
5268.0 0.0001898 5002.84961 5305.19678
5356.0 0.0001867 4995.95264 5312.67334
5286.0 0.0001892 4989.07031 5319.62988
5386.0 0.0001857 4982.20361 5325.56592
5316.0 0.0001881 4975.35010 5329.87109
5322.0 0.0001879 4968.51465 5331.95313
5285.0 0.0001892 4961.69141 5331.35205
5322.0 0.0001879 4954.88525 5327.84082
5409.0 0.0001849 4948.09229 5321.66797
5452.0 0.0001834 4941.31738 5312.43066
5365.0 0.0001864 4934.55518 5300.60938
5435.0 0.0001840 4927.80908 5286.45752
5206.0 0.0001921 4921.07813 5270.34277
5297.0 0.0001888 4914.35938 5252.72217
5278.0 0.0001895 4907.66016 5234.14990
5293.0 0.0001889 4900.97266 5215.17236
5249.0 0.0001905 4894.30176 5196.36230
5316.0 0.0001881 4887.64453 5177.91260
5359.0 0.0001866 4881.00488 5160.10547
5215.0 0.0001918 4874.37744 5143.00342
5370.0 0.0001862 4867.76563 5126.60303
5194.0 0.0001925 4861.16748 5110.87207
5100.0 0.0001961 4854.58691 5095.82227
5227.0 0.0001913 4848.01807 5081.49023
5148.0 0.0001943 4841.46533 5067.96191
4988.0 0.0002005 4834.92529 5055.34326
5037.0 0.0001985 4828.40283 5043.51025
5026.0 0.0001990 4821.89209 5032.37256
5120.0 0.0001953 4815.39648 5021.69873
5236.0 0.0001910 4808.91357 5011.18799
5059.0 0.0001977 4802.44873 4999.93311
5134.0 0.0001948 4795.99561 4989.00586
5172.0 0.0001933 4789.55371 4977.72803
5051.0 0.0001980 4783.13037 4966.20654
4983.0 0.0002007 4776.71729 4954.60547
5058.0 0.0001977 4770.31982 4943.09814
5071.0 0.0001972 4763.93457 4931.80859
5049.0 0.0001981 4757.56592 4920.80420
4874.0 0.0002052 4751.20703 4910.10986
4996.0 0.0002002 4744.86377 4899.77783
4955.0 0.0002018 4738.53223 4890.13477
4951.0 0.0002020 4732.21631 4880.84375
4803.0 0.0002082 4725.91113 4872.33594
4819.0 0.0002075 4719.62061 4864.81055
4888.0 0.0002046 4713.34131 4858.44824
4828.0 0.0002071 4707.07764 4853.34766
4699.0 0.0002128 4700.82373 4849.55811
4858.0 0.0002058 4694.58398 4847.02539
4775.0 0.0002094 4688.35596 4845.58447
4920.0 0.0002033 4682.14258 4844.96533
4755.0 0.0002103 4675.93896 4844.65430
4783.0 0.0002091 4669.74805 4844.06934
4820.0 0.0002075 4663.57080 4842.50049
4848.0 0.0002063 4657.40381 4839.12012
4921.0 0.0002032 4651.25195 4833.59375
4748.0 0.0002106 4645.10986 4825.60254
4602.0 0.0002173 4638.98047 4815.31152
4668.0 0.0002142 4632.86182 4803.14355
4718.0 0.0002120 4626.75732 4789.72412
4637.0 0.0002157 4620.66260 4775.52588
4566.0 0.0002190 4614.58008 4761.11768
4598.0 0.0002175 4608.50977 4746.92725
4693.0 0.0002131 4602.45117 4733.12402
4666.0 0.0002143 4596.40283 4720.26025
4602.0 0.0002173 4590.36621 4708.30566
4542.0 0.0002202 4584.34229 4697.25684
4546.0 0.0002200 4578.32910 4687.00244
4668.0 0.0002142 4572.32617 4677.42139
4640.0 0.0002155 4566.33545 4668.33203
4474.0 0.0002235 4560.35645 4659.40283
4595.0 0.0002176 4554.38721 4650.94873
4455.0 0.0002245 4548.43066 4642.81006
4532.0 0.0002207 4542.48389 4635.06836
4507.0 0.0002219 4536.55078 4627.82861
4572.0 0.0002187 4530.62646 4621.22949
4610.0 0.0002169 4524.71436 4615.18311
4504.0 0.0002220 4518.81201 4609.76074
4435.0 0.0002255 4512.92383 4604.94629
4509.0 0.0002218 4507.04443 4600.55762
4534.0 0.0002206 4501.17725 4596.79199
4548.0 0.0002199 4495.31982 4593.41406
4508.0 0.0002218 4489.47607 4590.34473
4601.0 0.0002173 4483.64160 4587.47119
4516.0 0.0002214 4477.81982 4584.66748
4628.0 0.0002161 4472.00732 4581.79053
4409.0 0.0002268 4466.20947 4578.68408
4386.0 0.0002280 4460.42041 4575.20557
4541.0 0.0002202 4454.64404 4571.79590
4409.0 0.0002268 4448.87939 4567.38965
4556.0 0.0002195 4443.12500 4562.60840
4351.0 0.0002298 4437.38379 4557.67432
4552.0 0.0002197 4431.65332 4552.86328
4402.0 0.0002272 4425.93604 4548.50781
4406.0 0.0002270 4420.23047 4544.94141
4507.0 0.0002219 4414.53711 4542.45898
4535.0 0.0002205 4408.85547 4541.32861
4385.0 0.0002281 4403.18652 4541.76611
4405.0 0.0002270 4397.53076 4544.03076
4534.0 0.0002206 4391.88770 4548.04102
4403.0 0.0002271 4386.25586 4553.93066
4488.0 0.0002228 4380.63965 4561.64844
4499.0 0.0002223 4375.03418 4571.05225
4504.0 0.0002220 4369.44336 4581.86768
4487.0 0.0002229 4363.86426 4593.68457
4569.0 0.0002189 4358.30127 4605.94824
4653.0 0.0002149 4352.75000 4618.03223
4472.0 0.0002236 4347.21387 4629.32373
4572.0 0.0002187 4341.69238 4639.36035
4574.0 0.0002186 4336.18213 4647.85547
4399.0 0.0002273 4330.69043 4654.66357
4544.0 0.0002201 4325.21094 4659.67871
4764.0 0.0002099 4319.74805 4662.96045
4618.0 0.0002165 4314.29932 4663.91504
4565.0 0.0002191 4308.86816 4662.66846
4553.0 0.0002196 4303.45068 4659.34473
4564.0 0.0002191 4298.05029 4654.33594
4584.0 0.0002182 4292.66504 4648.08105
4422.0 0.0002261 4287.29883 4641.18115
4339.0 0.0002305 4281.94727 4634.07520
4540.0 0.0002203 4276.61328 4626.96533
4461.0 0.0002242 4271.29590 4619.65186
4346.0 0.0002301 4265.99902 4611.69336
4416.0 0.0002264 4260.71729 4602.52197
4589.0 0.0002179 4255.45508 4591.42822
4375.0 0.0002286 4250.21045 4578.28564
4427.0 0.0002259 4244.98682 4563.32764
4319.0 0.0002315 4239.78125 4547.09277
4467.0 0.0002239 4234.59326 4530.17822
4392.0 0.0002277 4229.42822 4513.06006
4470.0 0.0002237 4224.28076 4495.96387
4364.0 0.0002291 4219.15576 4478.95508
4272.0 0.0002341 4214.05029 4462.04150
4386.0 0.0002280 4208.96777 4445.32080
4423.0 0.0002261 4203.90527 4428.98779
4334.0 0.0002307 4198.86523 4413.28906
4246.0 0.0002355 4193.84717 4398.58838
4268.0 0.0002343 4188.85352 4385.23193
4282.0 0.0002335 4183.88037 4373.40771
4331.0 0.0002309 4178.93213 4363.35205
4238.0 0.0002360 4174.00684 4355.16260
4232.0 0.0002363 4169.10742 4348.83350
4241.0 0.0002358 4164.23047 4344.49463
4353.0 0.0002297 4159.37939 4342.04688
4244.0 0.0002356 4154.55322 4341.41699
4100.0 0.0002439 4149.75488 4342.47607
4229.0 0.0002365 4144.97998 4345.04150
4301.0 0.0002325 4140.23145 4348.83984
4306.0 0.0002322 4135.51172 4353.49658
4269.0 0.0002342 4130.81738 4358.56543
4291.0 0.0002330 4126.15332 4363.53027
4153.0 0.0002408 4121.51514 4367.84619
4200.0 0.0002381 4116.90674 4370.96240
4105.0 0.0002436 4112.32568 4372.29004
4259.0 0.0002348 4107.77637 4371.25586
4211.0 0.0002375 4103.25439 4367.36328
4223.0 0.0002368 4098.76367 4360.30273
4194.0 0.0002384 4094.30371 4350.11182
4152.0 0.0002408 4089.87427 4337.20703
4258.0 0.0002349 4085.47559 4322.32813
4124.0 0.0002425 4081.10913 4306.32861
4272.0 0.0002341 4076.77515 4290.10791
4210.0 0.0002375 4072.47388 4274.07080
4102.0 0.0002438 4068.20435 4258.74170
4107.0 0.0002435 4063.96875 4244.37109
4180.0 0.0002392 4059.76709 4231.09326
4252.0 0.0002352 4055.59863 4218.98047
4038.0 0.0002476 4051.46582 4208.06689
4120.0 0.0002427 4047.36621 4198.33350
4043.0 0.0002473 4043.30420 4189.69629
4079.0 0.0002452 4039.27563 4182.04004
4117.0 0.0002429 4035.28418 4175.23926
4172.0 0.0002397 4031.32788 4169.18408
4091.0 0.0002444 4027.40991 4163.80664
4121.0 0.0002427 4023.52783 4159.06738
4023.0 0.0002486 4019.68359 4154.91455
4056.0 0.0002465 4015.87622 4151.25391
3976.0 0.0002515 4012.10864 4147.95508
4120.0 0.0002427 4008.37793 4144.74658
4153.0 0.0002408 4004.68652 4141.48438
4082.0 0.0002450 4001.03320 4137.79980
4131.0 0.0002421 3997.42114 4133.65820
4011.0 0.0002493 3993.84766 4129.07715
4063.0 0.0002461 3990.31421 4124.15137
4049.0 0.0002470 3986.82031 4119.28320
4042.0 0.0002474 3983.36792 4114.16943
3955.0 0.0002528 3979.95605 4109.13379
4068.0 0.0002458 3976.58447 4104.21143
3926.0 0.0002547 3973.25537 4099.39111
4091.0 0.0002444 3969.96777 4094.61646
4127.0 0.0002423 3966.72192 4090.02417
4195.0 0.0002384 3963.51733 4085.16187
4095.0 0.0002442 3960.35571 4080.19727
4210.0 0.0002375 3957.23657 4075.13354
3987.0 0.0002508 3954.16040 4070.00513
4025.0 0.0002484 3951.12646 4064.85181
4034.0 0.0002479 3948.13623 4059.76929
4120.0 0.0002427 3945.18872 4054.70190
3932.0 0.0002543 3942.28491 4049.73193
4127.0 0.0002423 3939.42407 4044.89648
4107.0 0.0002435 3936.60791 4040.24512
4094.0 0.0002443 3933.83496 4035.84399
4036.0 0.0002478 3931.10620 4031.77881
4004.0 0.0002498 3928.42065 4028.26099
4050.0 0.0002469 3925.77930 4025.14868
3956.0 0.0002528 3923.18384 4022.58203
3978.0 0.0002514 3920.63086 4020.16846
4043.0 0.0002473 3918.12305 4018.71533
3981.0 0.0002512 3915.65918 4017.69775
3997.0 0.0002502 3913.24097 4016.95215
3945.0 0.0002535 3910.86572 4016.24634
4121.0 0.0002427 3908.53589 4015.30762
3815.0 0.0002621 3906.24927 4013.85327
3969.0 0.0002520 3904.00903 4011.67163
3986.0 0.0002509 3901.81128 4008.70190
3919.0 0.0002552 3899.65894 4005.02173
3974.0 0.0002516 3897.55005 4000.90698
3931.0 0.0002544 3895.48657 3996.69336
4055.0 0.0002466 3893.46606 3992.72144
4044.0 0.0002473 3891.48999 3989.29419
3928.0 0.0002546 3889.55762 3986.73975
3854.0 0.0002595 3887.66992 3984.59399
3972.0 0.0002518 3885.82471 3984.03784
3915.0 0.0002554 3884.02344 3984.69824
3902.0 0.0002563 3882.26587 3986.63330
4003.0 0.0002498 3880.55054 3989.87549
3984.0 0.0002510 3878.87866 3994.42188
4108.0 0.0002434 3877.24951 4000.29517
3978.0 0.0002514 3875.66333 4007.39038
4099.0 0.0002440 3874.11841 4015.75366
3932.0 0.0002543 3872.61597 4025.41431
4027.0 0.0002483 3871.15552 4036.46021
3952.0 0.0002530 3869.73657 4048.97778
4006.0 0.0002496 3868.35840 4063.05322
3984.0 0.0002510 3867.02124 4078.68457
3947.0 0.0002534 3865.72485 4095.77612
3941.0 0.0002537 3864.46851 4114.04443
3964.0 0.0002523 3863.25220 4133.02588
4088.0 0.0002446 3862.07568 4151.98242
4164.0 0.0002402 3860.93750 4169.94580
4079.0 0.0002452 3859.83862 4185.80713
4095.0 0.0002442 3858.77808 4198.06299
4148.0 0.0002411 3857.75562 4205.59424
4193.0 0.0002385 3856.77051 4207.50146
4320.0 0.0002315 3855.82275 4203.44287
4041.0 0.0002475 3854.91162 4193.51123
4105.0 0.0002436 3854.03662 4178.43066
4090.0 0.0002445 3853.19727 4159.28076
4091.0 0.0002444 3852.39331 4137.29688
4090.0 0.0002445 3851.62451 4113.73828
4015.0 0.0002491 3850.88965 4089.69458
4012.0 0.0002493 3850.18848 4066.08130
3974.0 0.0002516 3849.52100 4043.55371
4063.0 0.0002461 3848.88550 4022.58838
3948.0 0.0002533 3848.28271 4003.46802
4081.0 0.0002450 3847.71143 3986.45020
3882.0 0.0002576 3847.17139 3971.40576
4117.0 0.0002429 3846.66138 3958.40942
3994.0 0.0002504 3846.18140 3947.16943
3963.0 0.0002523 3845.73071 3937.99146
4042.0 0.0002474 3845.30908 3930.61621
3924.0 0.0002548 3844.91479 3924.67944
3918.0 0.0002552 3844.54858 3920.29248
3962.0 0.0002524 3844.20923 3916.92920
4049.0 0.0002470 3843.89600 3914.64307
4036.0 0.0002478 3843.60767 3913.19360
3907.0 0.0002560 3843.34521 3912.38940
3883.0 0.0002575 3843.10669 3912.04590
3977.0 0.0002514 3842.89185 3912.05347
4093.0 0.0002443 3842.69946 3912.29785
3974.0 0.0002516 3842.53003 3912.69531
3850.0 0.0002597 3842.38184 3913.18970
3928.0 0.0002546 3842.25464 3913.72998
3941.0 0.0002537 3842.14697 3914.27661
3896.0 0.0002567 3842.05981 3914.78906
3893.0 0.0002569 3841.99072 3915.24512
3985.0 0.0002509 3841.94067 3915.65918
3879.0 0.0002578 3841.90698 3916.06616
3820.0 0.0002618 3841.89111 3916.51831
3913.0 0.0002556 3841.89014 3917.05249
3888.0 0.0002572 3841.90527 3917.70239
3775.0 0.0002649 3841.93457 3918.43579
3990.0 0.0002506 3841.97803 3919.34985
3828.0 0.0002612 3842.03442 3920.39160
3912.0 0.0002556 3842.10352 3921.54810
3978.0 0.0002514 3842.18408 3922.79980
3939.0 0.0002539 3842.27588 3924.12769
3854.0 0.0002595 3842.37744 3925.49707
3968.0 0.0002520 3842.48950 3926.87817
3927.0 0.0002546 3842.60962 3928.25708
4023.0 0.0002486 3842.73828 3929.40552
3847.0 0.0002599 3842.87427 3930.25000
3953.0 0.0002530 3843.01733 3930.63208
3972.0 0.0002518 3843.16577 3930.40015
3971.0 0.0002518 3843.32007 3929.46094
3837.0 0.0002606 3843.47876 3927.82373
3883.0 0.0002575 3843.64160 3925.59644
3868.0 0.0002585 3843.80737 3922.97583
3861.0 0.0002590 3843.97607 3920.20752
3839.0 0.0002605 3844.14648 3917.43726
3985.0 0.0002509 3844.31812 3914.88306
3898.0 0.0002565 3844.49048 3912.67896
3871.0 0.0002583 3844.66211 3910.92627
3849.0 0.0002598 3844.83350 3909.69507
3903.0 0.0002562 3845.00293 3909.02490
3824.0 0.0002615 3845.17114 3908.93652
3885.0 0.0002574 3845.33569 3909.42822
3927.0 0.0002546 3845.49756 3910.54102
3861.0 0.0002590 3845.65503 3912.13843
4049.0 0.0002470 3845.80811 3914.23779
3991.0 0.0002506 3845.95581 3916.78149
4025.0 0.0002484 3846.09790 3919.70703
3935.0 0.0002541 3846.23340 3922.93701
4018.0 0.0002489 3846.36230 3926.39307
4023.0 0.0002486 3846.48315 3929.99365
4023.0 0.0002486 3846.59644 3933.66895
3931.0 0.0002544 3846.70068 3937.36328
4071.0 0.0002456 3846.79614 3941.06982
4063.0 0.0002461 3846.88135 3944.71362
3993.0 0.0002504 3846.95630 3948.31860
4028.0 0.0002483 3847.02124 3951.88940
3964.0 0.0002523 3847.07495 3955.43848
4036.0 0.0002478 3847.11621 3958.99170
4106.0 0.0002435 3847.14575 3962.60693
3884.0 0.0002575 3847.16260 3966.35718
3987.0 0.0002508 3847.16650 3970.37476
3923.0 0.0002549 3847.15649 3974.81445
3937.0 0.0002540 3847.13281 3979.83911
3945.0 0.0002535 3847.09497 3985.62061
3948.0 0.0002533 3847.04248 3992.22632
4031.0 0.0002481 3846.97412 3999.86328
3913.0 0.0002556 3846.89063 4008.27393
3938.0 0.0002539 3846.79150 4017.48389
3952.0 0.0002530 3846.67651 4027.28979
3906.0 0.0002560 3846.54419 4037.39185
4057.0 0.0002465 3846.39551 4047.38818
4080.0 0.0002451 3846.22949 4056.79297
3859.0 0.0002591 3846.04639 4065.12646
4002.0 0.0002499 3845.84497 4071.98242
4082.0 0.0002450 3845.62622 4076.60010
3986.0 0.0002509 3845.38892 4079.56958
4049.0 0.0002470 3845.13330 4080.49365
4126.0 0.0002424 3844.85889 4079.40820
4051.0 0.0002469 3844.56567 4076.36694
3996.0 0.0002503 3844.25366 4071.45630
4086.0 0.0002447 3843.92212 4064.80566
4106.0 0.0002435 3843.57104 4056.66357
4030.0 0.0002481 3843.20093 4047.39600
4098.0 0.0002440 3842.81055 4037.43555
4152.0 0.0002408 3842.40063 4027.28076
4198.0 0.0002382 3841.97070 4017.41602
4118.0 0.0002428 3841.52100 4007.98047
4008.0 0.0002495 3841.05078 3999.78687
4077.0 0.0002453 3840.56104 3992.63330
4107.0 0.0002435 3840.05029 3986.77930
4035.0 0.0002478 3839.51978 3982.20679
3957.0 0.0002527 3838.96851 3978.94556
3912.0 0.0002556 3838.39746 3976.94458
3996.0 0.0002503 3837.80591 3976.11841
4031.0 0.0002481 3837.19409 3976.37207
3886.0 0.0002573 3836.56152 3977.62378
3969.0 0.0002520 3835.90918 3979.81982
4080.0 0.0002451 3835.23657 3982.82861
3841.0 0.0002603 3834.54370 3986.76172
4020.0 0.0002488 3833.83032 3991.48706
3899.0 0.0002565 3833.09741 3997.07227
4081.0 0.0002450 3832.34473 4003.48901
4029.0 0.0002482 3831.57202 4010.56494
3894.0 0.0002568 3830.77905 4018.09961
3916.0 0.0002554 3829.96704 4025.76538
3943.0 0.0002536 3829.13550 4033.19238
3948.0 0.0002533 3828.28467 4040.01855
4082.0 0.0002450 3827.41431 4045.72266
3933.0 0.0002543 3826.52466 4049.92456
3996.0 0.0002503 3825.61646 4052.20190
4072.0 0.0002456 3824.68994 4052.19409
3941.0 0.0002537 3823.74438 4049.62476
3975.0 0.0002516 3822.78076 4044.48096
3884.0 0.0002575 3821.79858 4036.99292
3902.0 0.0002563 3820.79907 4027.61353
4070.0 0.0002457 3819.78149 4016.92676
3937.0 0.0002540 3818.74609 4005.53052
3984.0 0.0002510 3817.69360 3994.03638
3944.0 0.0002535 3816.62451 3982.80981
3863.0 0.0002589 3815.53809 3972.28101
3812.0 0.0002623 3814.43506 3962.74023
3926.0 0.0002547 3813.31592 3954.38184
3890.0 0.0002571 3812.18018 3947.28857
3816.0 0.0002621 3811.02881 3941.46143
3902.0 0.0002563 3809.86157 3936.83496
3883.0 0.0002575 3808.67944 3933.24976
3964.0 0.0002523 3807.48193 3930.60718
3901.0 0.0002563 3806.26929 3928.59058
3738.0 0.0002675 3805.04199 3927.05859
3929.0 0.0002545 3803.80054 3925.81836
3852.0 0.0002596 3802.54517 3924.67920
4036.0 0.0002478 3801.27588 3923.48926
3931.0 0.0002544 3799.99292 3922.11768
3927.0 0.0002546 3798.69678 3920.48438
3981.0 0.0002512 3797.38647 3918.60986
3979.0 0.0002513 3796.06519 3916.37354
3833.0 0.0002609 3794.73022 3913.86792
3745.0 0.0002670 3793.38330 3911.15869
3855.0 0.0002594 3792.02441 3908.25415
3851.0 0.0002597 3790.65332 3905.39111
3883.0 0.0002575 3789.27124 3902.59497
3808.0 0.0002626 3787.87744 3899.98828
3905.0 0.0002561 3786.47290 3897.69116
3910.0 0.0002558 3785.05688 3895.80566
3775.0 0.0002649 3783.63110 3894.42480
3936.0 0.0002541 3782.19434 3893.60156
3902.0 0.0002563 3780.74805 3893.35522
3823.0 0.0002616 3779.29077 3893.66943
3664.0 0.0002729 3777.82495 3894.48267
3810.0 0.0002625 3776.34888 3895.68750
3853.0 0.0002595 3774.86401 3896.66675
3845.0 0.0002601 3773.36914 3898.16089
3747.0 0.0002669 3771.86621 3899.49243
3851.0 0.0002597 3770.35400 3900.46094
3737.0 0.0002676 3768.83374 3900.87451
3791.0 0.0002638 3767.30469 3900.61597
3795.0 0.0002635 3765.76660 3899.61963
3894.0 0.0002568 3764.22119 3897.88257
3923.0 0.0002549 3762.66748 3895.44067
3809.0 0.0002625 3761.10645 3892.36255
3768.0 0.0002654 3759.53638 3888.70117
3848.0 0.0002599 3757.95996 3884.52637
3917.0 0.0002553 3756.37524 3879.90186
3750.0 0.0002667 3754.78345 3874.88965
3740.0 0.0002674 3753.18335 3869.55298
3885.0 0.0002574 3751.57690 3863.98340
3780.0 0.0002646 3749.96265 3858.25854
3735.0 0.0002677 3748.34180 3852.47925
3871.0 0.0002583 3746.71240 3846.73047
3828.0 0.0002612 3745.07715 3841.10205
3863.0 0.0002589 3743.43433 3835.67358
3747.0 0.0002669 3741.78442 3830.52051
3737.0 0.0002676 3740.12671 3825.70532
3753.0 0.0002665 3738.46265 3821.29395
3795.0 0.0002635 3736.79102 3817.33057
3710.0 0.0002695 3735.11206 3813.85645
3716.0 0.0002691 3733.42578 3810.90454
3752.0 0.0002665 3731.73169 3808.49927
3656.0 0.0002735 3730.03174 3806.65869
3888.0 0.0002572 3728.32300 3805.42456
3698.0 0.0002704 3726.60693 3804.75122
3732.0 0.0002680 3724.88257 3804.69312
3796.0 0.0002634 3723.15210 3805.16870
3779.0 0.0002646 3721.41260 3806.18628
3749.0 0.0002667 3719.66479 3807.70264
3857.0 0.0002593 3717.90845 3809.69580
3711.0 0.0002695 3716.14551 3812.02808
3721.0 0.0002687 3714.37256 3814.69067
3739.0 0.0002675 3712.59180 3817.52539
3873.0 0.0002582 3710.80029 3820.48779
3885.0 0.0002574 3709.00195 3823.48193
3877.0 0.0002579 3707.19336 3826.40503
3703.0 0.0002701 3705.37573 3829.14258
3825.0 0.0002614 3703.54785 3831.50317
3697.0 0.0002705 3701.70947 3833.32227
3827.0 0.0002613 3699.86206 3834.43091
3823.0 0.0002616 3698.00366 3834.67920
3757.0 0.0002662 3696.13525 3833.97437
3817.0 0.0002620 3694.25464 3832.30615
3777.0 0.0002648 3692.36401 3829.72583
3784.0 0.0002643 3690.46118 3826.37988
3822.0 0.0002616 3688.54736 3822.46558
3816.0 0.0002621 3686.62036 3818.15381
3674.0 0.0002722 3684.68213 3813.64941
3765.0 0.0002656 3682.73071 3809.10107
3769.0 0.0002653 3680.76709 3804.62793
3722.0 0.0002687 3678.78882 3800.32227
3708.0 0.0002697 3676.79834 3796.26489
3708.0 0.0002697 3674.79297 3792.49854
3799.0 0.0002632 3672.77515 3789.14795
3685.0 0.0002714 3670.74072 3786.32104
3725.0 0.0002685 3668.69312 3784.11768
3669.0 0.0002726 3666.62915 3782.59717
3725.0 0.0002685 3664.55078 3781.77344
3616.0 0.0002765 3662.45605 3781.58521
3738.0 0.0002675 3660.34448 3781.90796
3695.0 0.0002706 3658.21875 3782.53784
3654.0 0.0002737 3656.07446 3783.21729
3559.0 0.0002810 3653.91333 3783.63818
3756.0 0.0002662 3651.73438 3783.48779
3685.0 0.0002714 3649.53931 3782.50146
3769.0 0.0002653 3647.32495 3780.50122
3705.0 0.0002699 3645.09253 3777.44482
3583.0 0.0002791 3642.84058 3773.41064
3667.0 0.0002727 3640.57153 3768.58179
3725.0 0.0002685 3638.28149 3763.18896
3712.0 0.0002694 3635.97266 3757.48486
3720.0 0.0002688 3633.64258 3751.69458
3760.0 0.0002660 3631.29468 3746.02002
3604.0 0.0002775 3628.92480 3740.61646
3636.0 0.0002750 3626.53442 3735.61841
3802.0 0.0002630 3624.12280 3731.11816
3601.0 0.0002777 3621.68921 3727.18530
3693.0 0.0002708 3619.23608 3723.85791
3716.0 0.0002691 3616.75977 3721.17920
3660.0 0.0002732 3614.26172 3719.02930
3584.0 0.0002790 3611.74023 3717.37720
3658.0 0.0002734 3609.19897 3716.10425
3613.0 0.0002768 3606.63306 3715.04688
3642.0 0.0002746 3604.04468 3714.01392
3586.0 0.0002789 3601.43237 3712.80249
3575.0 0.0002797 3598.79883 3711.22803
3603.0 0.0002775 3596.14063 3709.15015
3690.0 0.0002710 3593.45898 3706.45239
3661.0 0.0002731 3590.75244 3703.23413
3600.0 0.0002778 3588.02466 3699.49487
3570.0 0.0002801 3585.27124 3695.31812
3643.0 0.0002745 3582.49390 3690.73804
3595.0 0.0002782 3579.69165 3685.74341
3547.0 0.0002819 3576.86768 3680.46094
3546.0 0.0002820 3574.01758 3674.69946
3663.0 0.0002730 3571.14282 3668.23364
3524.0 0.0002838 3568.24512 3661.76953
3585.0 0.0002789 3565.32104 3655.05859
3565.0 0.0002805 3562.37549 3648.25024
3630.0 0.0002755 3559.40332 3641.43433
3657.0 0.0002734 3556.40869 3634.75806
3508.0 0.0002851 3553.38745 3628.32373
3598.0 0.0002779 3550.34497 3622.22021
3674.0 0.0002722 3547.27612 3616.50513
3637.0 0.0002750 3544.18506 3611.19971
3558.0 0.0002811 3541.06787 3606.31958
3590.0 0.0002786 3537.92969 3601.86719
3396.0 0.0002945 3534.76587 3597.81641
3586.0 0.0002789 3531.58032 3594.14966
3604.0 0.0002775 3528.36938 3590.89844
3627.0 0.0002757 3525.13794 3587.88623
3534.0 0.0002830 3521.88159 3585.13403
3583.0 0.0002791 3518.60449 3582.58862
3573.0 0.0002799 3515.30371 3580.17236
3613.0 0.0002768 3511.98022 3577.79248
3670.0 0.0002725 3508.63696 3575.36548
3550.0 0.0002817 3505.27197 3572.72192
3655.0 0.0002736 3501.88550 3569.77344
3623.0 0.0002760 3498.47681 3566.43628
3614.0 0.0002767 3495.04980 3562.67700
3552.0 0.0002815 3491.60254 3558.45020
3504.0 0.0002854 3488.13477 3553.89185
3588.0 0.0002787 3484.64673 3548.93994
3587.0 0.0002788 3481.14185 3543.76416
3473.0 0.0002879 3477.61792 3538.44800
3545.0 0.0002821 3474.07568 3533.17578
3456.0 0.0002894 3470.51440 3527.83374
3582.0 0.0002792 3466.93945 3522.57666
3516.0 0.0002844 3463.34521 3517.43799
3567.0 0.0002803 3459.73560 3512.49658
3460.0 0.0002890 3456.10864 3507.67310
3559.0 0.0002810 3452.46997 3503.05811
3487.0 0.0002868 3448.81445 3498.60278
3398.0 0.0002943 3445.14429 3494.30493
3460.0 0.0002890 3441.46191 3490.16309
3478.0 0.0002875 3437.76489 3486.15308
3365.0 0.0002972 3434.05859 3482.26294
3451.0 0.0002898 3430.33765 3478.46948
3435.0 0.0002911 3426.60693 3474.76123
3385.0 0.0002954 3422.86353 3471.13232
3433.0 0.0002913 3419.11353 3467.59106
3443.0 0.0002904 3415.35107 3464.13892
3409.0 0.0002933 3411.58105 3460.78369
3331.0 0.0003002 3407.80127 3457.54956
3484.0 0.0002870 3404.01685 3454.41284
3374.0 0.0002964 3400.22266 3451.38672
3376.0 0.0002962 3396.42334 3448.47827
3331.0 0.0003002 3392.61621 3445.69556
3401.0 0.0002940 3388.80762 3442.90991
3288.0 0.0003041 3384.99146 3440.34009
3331.0 0.0003002 3381.17261 3437.88062
3342.0 0.0002992 3377.34912 3435.49463
3371.0 0.0002966 3373.52246 3433.16699
3399.0 0.0002942 3369.69727 3430.86011
3362.0 0.0002974 3365.86816 3428.51538
3395.0 0.0002946 3362.03955 3426.12964
3463.0 0.0002888 3358.20728 3423.52295
3319.0 0.0003013 3354.37988 3420.70776
3366.0 0.0002971 3350.55103 3417.65845
3317.0 0.0003015 3346.72510 3414.42358
3337.0 0.0002997 3342.89795 3411.00757
3304.0 0.0003027 3339.07788 3407.52734
3336.0 0.0002998 3335.25879 3404.06665
3356.0 0.0002980 3331.44482 3400.70654
3387.0 0.0002952 3327.63159 3397.51538
3347.0 0.0002988 3323.82813 3394.55151
3455.0 0.0002894 3320.02734 3391.82910
3395.0 0.0002946 3316.23413 3389.35449
3342.0 0.0002992 3312.44385 3387.10303
3328.0 0.0003005 3308.66479 3385.06152
3278.0 0.0003051 3304.89087 3383.10010
3249.0 0.0003078 3301.12476 3381.16870
3258.0 0.0003069 3297.36816 3379.16577
3403.0 0.0002939 3293.61816 3376.97900
3345.0 0.0002990 3289.87939 3374.52075
3434.0 0.0002912 3286.14893 3371.70703
3359.0 0.0002977 3282.42969 3368.48267
3380.0 0.0002959 3278.71802 3364.81128
3253.0 0.0003074 3275.01953 3360.78467
3440.0 0.0002907 3271.33057 3356.30566
3378.0 0.0002960 3267.65405 3351.38232
3291.0 0.0003039 3263.98657 3346.13501
3216.0 0.0003109 3260.33325 3340.63013
3244.0 0.0003083 3256.69092 3334.94214
3300.0 0.0003030 3253.06104 3329.13232
3295.0 0.0003035 3249.44189 3323.23340
3312.0 0.0003019 3245.83740 3317.32983
3284.0 0.0003045 3242.24463 3311.47607
3306.0 0.0003025 3238.66504 3305.71924
3342.0 0.0002992 3235.09766 3300.11768
3253.0 0.0003074 3231.54199 3294.72363
3303.0 0.0003028 3228.00244 3289.58838
3214.0 0.0003111 3224.47388 3284.78809
3247.0 0.0003080 3220.95947 3280.29785
3304.0 0.0003027 3217.45630 3276.15503
3258.0 0.0003069 3213.96899 3272.39722
3237.0 0.0003089 3210.49268 3269.08325
3188.0 0.0003137 3207.03027 3266.11719
3251.0 0.0003076 3203.57910 3263.48486
3236.0 0.0003090 3200.14307 3261.19604
3213.0 0.0003112 3196.71802 3259.20581
3263.0 0.0003065 3193.30615 3257.46460
3117.0 0.0003208 3189.90479 3255.89771
3194.0 0.0003131 3186.51831 3254.43384
3195.0 0.0003130 3183.14160 3252.97803
3115.0 0.0003210 3179.77759 3251.44556
3097.0 0.0003229 3176.42358 3249.76831
3190.0 0.0003135 3173.08032 3247.89160
3185.0 0.0003140 3169.75073 3245.83032
3136.0 0.0003189 3166.42944 3243.55078
3171.0 0.0003154 3163.11841 3241.12134
3169.0 0.0003156 3159.81641 3238.59741
3148.0 0.0003177 3156.52661 3236.04346
3134.0 0.0003191 3153.24365 3233.55273
3248.0 0.0003079 3149.96973 3231.10815
3141.0 0.0003184 3146.70288 3228.83252
3073.0 0.0003254 3143.44678 3226.65796
3106.0 0.0003220 3140.19604 3224.72168
3284.0 0.0003045 3136.95264 3222.88477
3260.0 0.0003067 3133.71460 3221.22705
3164.0 0.0003161 3130.48560 3219.78296
3284.0 0.0003045 3127.26001 3218.48560
3165.0 0.0003160 3124.04053 3217.38037
3190.0 0.0003135 3120.82324 3216.37476
3110.0 0.0003215 3117.61353 3215.69385
3140.0 0.0003185 3114.40552 3215.21899
3195.0 0.0003130 3111.20093 3214.96265
3205.0 0.0003120 3107.99976 3214.88867
3127.0 0.0003198 3104.79907 3214.95532
3293.0 0.0003037 3101.60205 3215.09888
3140.0 0.0003185 3098.40503 3215.25171
3054.0 0.0003274 3095.20996 3215.34399
3189.0 0.0003136 3092.01294 3215.32397
3223.0 0.0003103 3088.81787 3215.17261
3230.0 0.0003096 3085.62085 3214.90283
3096.0 0.0003230 3082.42383 3214.54663
3124.0 0.0003201 3079.22290 3214.07056
3178.0 0.0003147 3076.02197 3213.49292
3128.0 0.0003197 3072.81738 3212.78052
3036.0 0.0003294 3069.61108 3211.86230
3188.0 0.0003137 3066.39917 3210.63574
3138.0 0.0003187 3063.18555 3208.96631
3152.0 0.0003173 3059.96631 3206.70190
3183.0 0.0003142 3056.74390 3203.69360
3072.0 0.0003255 3053.51489 3199.80688
3057.0 0.0003271 3050.28003 3194.94409
3125.0 0.0003200 3047.04224 3189.05518
3061.0 0.0003267 3043.79736 3182.13647
3071.0 0.0003256 3040.54614 3173.90234
3174.0 0.0003151 3037.28711 3165.19727
3089.0 0.0003237 3034.02441 3155.86035
3084.0 0.0003243 3030.75293 3146.08984
3070.0 0.0003257 3027.47461 3136.11523
3147.0 0.0003178 3024.18750 3126.12305
3079.0 0.0003248 3020.89624 3116.32202
3011.0 0.0003321 3017.59546 3106.87524
3078.0 0.0003249 3014.28735 3097.75928
3045.0 0.0003284 3010.97046 3089.10913
3120.0 0.0003205 3007.64868 3080.98511
3061.0 0.0003267 3004.31738 3073.39233
3028.0 0.0003303 3000.97876 3066.34009
3034.0 0.0003296 2997.63110 3059.80322
2956.0 0.0003383 2994.27905 3053.76807
2999.0 0.0003334 2990.91748 3048.18555
2939.0 0.0003403 2987.54858 3043.01343
2892.0 0.0003458 2984.17310 3038.26685
2920.0 0.0003425 2980.78955 3033.77490
2894.0 0.0003455 2977.40259 3029.55688
3016.0 0.0003316 2974.00684 3025.55859
3000.0 0.0003333 2970.60571 3021.75244
2992.0 0.0003342 2967.19751 3018.10303
2964.0 0.0003374 2963.78711 3014.59253
2946.0 0.0003394 2960.36938 3011.19897
3012.0 0.0003320 2956.94775 3007.92212
3018.0 0.0003313 2953.52075 3004.75537
2868.0 0.0003487 2950.09326 3001.69067
2983.0 0.0003352 2946.66040 2998.74756
2915.0 0.0003431 2943.22534 2995.94580
2898.0 0.0003451 2939.78735 2993.30591
3027.0 0.0003304 2936.35083 2990.83423
2963.0 0.0003375 2932.91138 2988.55054
2903.0 0.0003445 2929.47217 2986.45142
2929.0 0.0003414 2926.03345 2984.55225
3004.0 0.0003329 2922.59448 2982.83179
2869.0 0.0003486 2919.16064 2981.28979
2939.0 0.0003403 2915.72681 2979.90674
2933.0 0.0003409 2912.29834 2978.66675
2914.0 0.0003432 2908.87109 2977.53979
2905.0 0.0003442 2905.45239 2976.49414
2931.0 0.0003412 2902.03662 2975.55225
2863.0 0.0003493 2898.62915 2974.57129
2872.0 0.0003482 2895.22632 2973.57397
2983.0 0.0003352 2891.83521 2972.53833
2904.0 0.0003444 2888.45020 2971.43164
2980.0 0.0003356 2885.07666 2970.23242
2847.0 0.000351 2881.71167 2968.90527
2898.0 0.0003451 2878.36084 2967.42114
2951.0 0.0003389 2875.01978 2965.76416
2824.0 0.000354 2871.69360 2963.91235
2772.0 0.000361 2868.37939 2961.86768
2927.0 0.0003416 2865.08252 2959.64893
2834.0 0.000353 2861.79883 2957.26440
2779.0 0.000360 2858.53198 2954.72607
2801.0 0.000357 2855.28369 2952.02686
2863.0 0.0003493 2852.05127 2949.14380
2935.0 0.0003407 2848.83936 2946.05762
2915.0 0.0003431 2845.64673 2942.73779
2851.0 0.000351 2842.47388 2939.17578
2877.0 0.0003476 2839.32080 2935.37451
2763.0 0.000362 2836.19116 2931.36060
2905.0 0.0003442 2833.08325 2927.16943
2886.0 0.0003465 2829.99805 2922.84570
2881.0 0.0003471 2826.93506 2918.42212
2786.0 0.000359 2823.89819 2913.94849
2871.0 0.0003483 2820.88550 2909.45850
2840.0 0.000352 2817.89722 2904.99536
2757.0 0.000363 2814.93359 2900.60229
2980.0 0.0003356 2811.99854 2896.32910
2822.0 0.000354 2809.08789 2892.20728
2845.0 0.000351 2806.20435 2888.27393
2804.0 0.000357 2803.34741 2884.55151
2838.0 0.000352 2800.51709 2881.06519
2921.0 0.0003423 2797.71704 2877.79736
2920.0 0.0003425 2794.94214 2874.74585
2879.0 0.0003473 2792.19629 2871.91772
3014.0 0.0003318 2789.47681 2869.17163
2897.0 0.0003452 2786.78784 2866.64746
2980.0 0.0003356 2784.12451 2864.21387
2989.0 0.0003346 2781.48999 2861.83130
3053.0 0.0003275 2778.88159 2859.43628
3098.0 0.0003228 2776.30322 2856.98633
2921.0 0.0003423 2773.75000 2854.44702
2907.0 0.0003440 2771.22461 2851.81958
2880.0 0.0003472 2768.72485 2849.12891
2944.0 0.0003397 2766.25342 2846.43726
2955.0 0.0003384 2763.80591 2843.76636
2793.0 0.000358 2761.38477 2841.21069
2965.0 0.0003373 2758.98682 2838.82788
2791.0 0.000358 2756.61572 2836.66528
2818.0 0.000355 2754.26587 2834.74683
2915.0 0.0003431 2751.93945 2833.13062
2813.0 0.000355 2749.63599 2831.72437
2724.0 0.000367 2747.35205 2830.55518
2862.0 0.0003494 2745.09106 2829.56226
2843.0 0.000352 2742.84888 2828.70801
2885.0 0.0003466 2740.62573 2827.93091
2702.0 0.000370 2738.41895 2827.07544
2887.0 0.0003464 2736.23169 2826.27002
2831.0 0.000353 2734.05884 2825.34424
2803.0 0.000357 2731.90186 2824.28589
2827.0 0.000354 2729.75684 2823.07983
2801.0 0.000357 2727.62720 2821.74634
2757.0 0.000363 2725.50806 2820.35376
2817.0 0.000355 2723.40015 2818.99878
2634.0 0.000380 2721.30005 2817.80542
2727.0 0.000367 2719.21118 2816.88135
2701.0 0.000370 2717.12793 2816.36523
2839.0 0.000352 2715.05176 2816.36279
2780.0 0.000360 2712.97974 2816.97754
2726.0 0.000367 2710.91113 2818.28198
2773.0 0.000361 2708.84668 2820.33105
2682.0 0.000373 2706.78320 2823.14771
2757.0 0.000363 2704.72119 2826.71802
2716.0 0.000368 2702.65723 2831.00977
2842.0 0.000352 2700.59326 2835.93921
2798.0 0.000357 2698.52588 2841.39868
2723.0 0.000367 2696.45630 2847.22510
2924.0 0.0003420 2694.38062 2853.23706
2842.0 0.000352 2692.30103 2859.15039
2854.0 0.0003504 2690.21460 2864.71753
2852.0 0.0003506 2688.12207 2869.65063
2862.0 0.0003494 2686.02051 2873.68774
2986.0 0.0003349 2683.91211 2876.60815
3006.0 0.0003327 2681.79395 2878.26782
2856.0 0.0003501 2679.66675 2878.59741
3017.0 0.0003315 2677.52856 2877.56836
2983.0 0.0003352 2675.38110 2875.21899
2898.0 0.0003451 2673.22266 2871.62158
2945.0 0.0003396 2671.05273 2867.01196
2989.0 0.0003346 2668.87256 2861.28516
2874.0 0.0003479 2666.67969 2854.68066
2898.0 0.0003451 2664.47705 2847.43311
2874.0 0.0003479 2662.26245 2839.74048
2777.0 0.000360 2660.03760 2831.91602
2856.0 0.0003501 2657.80054 2823.94604
2883.0 0.0003469 2655.55469 2816.09448
2864.0 0.0003492 2653.29810 2808.45288
2913.0 0.0003433 2651.03247 2801.08618
2736.0 0.000365 2648.75708 2793.98413
2680.0 0.000373 2646.47534 2787.19897
2735.0 0.000366 2644.18506 2780.58374
2856.0 0.0003501 2641.88940 2774.10376
2783.0 0.000359 2639.58667 2767.67603
2756.0 0.000363 2637.28174 2761.25684
2679.0 0.000373 2634.97241 2754.79492
2640.0 0.000379 2632.66211 2748.28076
2673.0 0.000374 2630.34985 2741.72461
2597.0 0.000385 2628.03833 2735.16919
2712.0 0.000369 2625.73096 2728.60034
2618.0 0.000382 2623.42603 2722.14429
2700.0 0.000370 2621.12646 2715.82129
2698.0 0.000371 2618.83301 2709.68042
2654.0 0.000377 2616.55005 2703.76782
2612.0 0.000383 2614.27588 2698.10352
2600.0 0.000385 2612.01392 2692.71851
2657.0 0.000376 2609.76440 2687.58105
2665.0 0.000375 2607.53271 2682.69702
2637.0 0.000379 2605.31616 2678.04199
2637.0 0.000379 2603.11865 2673.58716
2578.0 0.000388 2600.94092 2669.23242
2639.0 0.000379 2598.78711 2665.14722
2497.0 0.000400 2596.65576 2661.23926
2663.0 0.000376 2594.55005 2657.53613
2547.0 0.000393 2592.46973 2654.12134
2540.0 0.000394 2590.41968 2650.92529
2644.0 0.000378 2588.39795 2648.03101
2667.0 0.000375 2586.40698 2645.47461
2613.0 0.000383 2584.44849 2643.24390
2679.0 0.000373 2582.52173 2641.36060
2651.0 0.000377 2580.62964 2639.82349
2653.0 0.000377 2578.77173 2638.62061
2572.0 0.000389 2576.94946 2637.74146
2628.0 0.000381 2575.16138 2637.16235
2605.0 0.000384 2573.41016 2636.81494
2669.0 0.000375 2571.69434 2636.71948
2665.0 0.000375 2570.01440 2636.77954
2532.0 0.000395 2568.36890 2636.99609
2640.0 0.000379 2566.75928 2637.29956
2598.0 0.000385 2565.18286 2637.65796
2661.0 0.000376 2563.64014 2638.04419
2714.0 0.000368 2562.12817 2638.43066
2595.0 0.000385 2560.64746 2638.80322
2528.0 0.000396 2559.19507 2639.14648
2598.0 0.000385 2557.77002 2639.44824
2744.0 0.000364 2556.36914 2639.71851
2562.0 0.000390 2554.99023 2639.76758
2563.0 0.000390 2553.63281 2639.82935
2644.0 0.000378 2552.29175 2639.73169
2553.0 0.000392 2550.96460 2639.41821
2532.0 0.000395 2549.64819 2638.84424
2497.0 0.000400 2548.34082 2637.92944
2614.0 0.000383 2547.03711 2636.64893
2633.0 0.000380 2545.73389 2634.97363
2620.0 0.000382 2544.42700 2632.90308
2602.0 0.000384 2543.11475 2630.46851
2656.0 0.000377 2541.79102 2627.68091
2530.0 0.000395 2540.45264 2624.60156
2546.0 0.000393 2539.09497 2621.27808
2502.0 0.000400 2537.71655 2617.77246
2626.0 0.000381 2536.31079 2614.13501
2526.0 0.000396 2534.87500 2610.41772
2519.0 0.000397 2533.40552 2606.66187
2530.0 0.000395 2531.90015 2602.91553
2524.0 0.000396 2530.35400 2599.20313
2526.0 0.000396 2528.76489 2595.55005
2643.0 0.000378 2527.13013 2591.96802
2527.0 0.000396 2525.44775 2588.46265
2621.0 0.000382 2523.71753 2585.03003
2574.0 0.000389 2521.93604 2581.66138
2551.0 0.000392 2520.10376 2578.35034
2514.0 0.000398 2518.21973 2575.09082
2537.0 0.000394 2516.28760 2571.87500
2483.0 0.000403 2514.30493 2568.69312
2579.0 0.000388 2512.27612 2565.55615
2535.0 0.000394 2510.20288 2562.47388
2562.0 0.000390 2508.09155 2559.45679
2607.0 0.000384 2505.94360 2556.51685
2570.0 0.000389 2503.76660 2553.66382
2526.0 0.000396 2501.56567 2550.91724
2527.0 0.000396 2499.35132 2548.28857
2571.0 0.000389 2497.12915 2545.79126
2537.0 0.000394 2494.90942 2543.44141
2456.0 0.000407 2492.70264 2541.25220
2566.0 0.000390 2490.51953 2539.24243
2601.0 0.000384 2488.37476 2537.41113
2535.0 0.000394 2486.27759 2535.77856
2421.0 0.000413 2484.24414 2534.34009
2484.0 0.000403 2482.28613 2533.10498
2523.0 0.000396 2480.42090 2532.07300
2628.0 0.000381 2478.65967 2531.25708
2533.0 0.000395 2477.01904 2530.62256
2554.0 0.000392 2475.51099 2530.18213
2488.0 0.000402 2474.15112 2529.93579
2471.0 0.000405 2472.94897 2529.87866
2497.0 0.000400 2471.91699 2530.01782
2512.0 0.000398 2471.06226 2530.35107
2567.0 0.000390 2470.39209 2530.88965
2564.0 0.000390 2469.90698 2531.63501
2514.0 0.000398 2469.60718 2532.59961
2562.0 0.000390 2469.48511 2533.78540
2479.0 0.000403 2469.52979 2535.20117
2502.0 0.000400 2469.72021 2536.85254
2447.0 0.000409 2470.03174 2538.74023
2517.0 0.000397 2470.42627 2540.86523
2595.0 0.000385 2470.85767 2543.21606
2487.0 0.000402 2471.26611 2545.76172
2506.0 0.000399 2471.57861 2548.46533
2519.0 0.000397 2471.70581 2551.26099
2465.0 0.000406 2471.54053 2554.07056
2579.0 0.000388 2470.95508 2556.76416
2460.0 0.000407 2469.79883 2559.20850
2549.0 0.000392 2467.89526 2561.20825
2487.0 0.000402 2465.03833 2562.52100
2544.0 0.000393 2460.99463 2562.87427
2484.0 . . .
_pd_meas_number_of_points        2755
_pd_proc_number_of_points        2755

loop_
_refln_index_h
_refln_index_k
_refln_index_l
_refln_observed_status
_refln_F_squared_meas
_refln_F_squared_calc
_refln_phase_calc
_refln_d_spacing
_gsas_i100_meas
0 0 1 o 8308.807 8466.313 0.00 25.50504 100.00
0 0 2 o 37.115 22.005 0.00 12.75252 0.11
1 0 0 o 2162.356 2140.429 180.00 8.23635 2.68
0 0 3 o 8.733 4.923 180.00 8.50168 0.01
1 0 -1 o 0.392 0.507 0.00 8.15485 0.00
1 0 1 o 613.588 847.180 180.00 7.55507 0.64
0 1 1 o 500.302 548.285 -34.55 7.46354 1.02
1 0 -2 o 1027.626 827.444 0.00 7.37053 1.02
1 0 2 o 1823.354 1518.403 180.00 6.54104 1.41
0 1 2 o 248.388 110.144 -165.13 6.65725 0.40
0 0 4 o 49.694 65.079 0.00 6.37626 0.04
1 0 -3 o 75.293 210.288 180.00 6.34324 0.05
1 1 0 o 314.271 232.346 -12.26 5.66540 0.36
1 1 -1 o 1047.644 1015.051 -56.34 5.63867 1.20
0 1 3 o 1431.771 1331.150 -115.12 5.74960 1.70
1 0 3 o 466.818 516.799 0.00 5.56415 0.26
1 1 1 o 1189.013 1005.071 3.16 5.42852 1.26
1 1 -2 o 113.671 163.593 -162.10 5.35883 0.12
1 0 -4 o 414.811 516.121 180.00 5.39378 0.22
1 1 2 o 6978.910 7813.365 88.96 5.01336 6.28
0 0 5 o 184.848 272.804 180.00 5.10101 0.09
1 1 -3 o 1409.502 1496.157 -172.26 4.92261 1.23
1 0 4 o 2210.199 2494.197 0.00 4.75103 0.89
0 1 4 o 2449.478 2446.492 -179.50 4.93800 2.13
1 1 3 o 23456.816 22554.998 32.30 4.53075 17.11
1 0 -5 o 4474.616 3824.622 180.00 4.61429 1.70
1 1 -4 o 12540.656 11808.564 146.07 4.43734 8.74
2 0 -1 o 8512.888 7620.379 0.00 4.15158 2.59
2 0 0 o 1036.553 1009.140 0.00 4.11817 0.31
0 1 5 o 1135.503 1161.827 -148.48 4.26999 0.73
0 0 6 o 674.648 682.222 0.00 4.25084 0.22
2 0 -2 o 28880.350 29595.559 180.00 4.07743 8.45
1 0 5 o 16518.877 16516.752 0.00 4.10379 4.91
2 0 1 o 5132.102 4841.938 180.00 3.98460 1.43
1 1 4 o 4954.658 5198.092 -107.28 4.05832 2.87
1 1 -5 o 11725.928 10966.101 40.62 3.97209 6.50
2 0 -3 o 545.364 536.723 0.00 3.91172 0.15
2 0 2 o 4782.302 4790.420 180.00 3.77753 1.20
1 0 -6 o 449.564 416.527 180.00 3.99567 0.13
0 2 0 o 206.188 213.247 166.38 3.90260 0.06
0 2 1 o 358.228 399.363 114.78 3.85771 0.19
2 1 -1 o 1536.431 1179.329 -30.15 3.66534 0.72
2 1 0 o 3992.175 3259.142 19.57 3.64229 1.85
2 1 1 o 1990.529 1955.822 73.27 3.54889 0.87
0 2 2 o 180.478 173.789 -32.48 3.73177 0.09
2 0 -4 o 5132.177 4096.209 0.00 3.68526 1.22
1 1 5 o 1216.749 1014.025 173.07 3.63233 0.56
2 0 3 o 224.714 219.670 180.00 3.53009 0.05
2 1 -2 o 6.666 5.951 -108.17 3.61401 0.00
0 1 6 o 963.519 934.917 -145.31 3.73311 0.47
1 0 6 o 19494.098 18438.781 0.00 3.59142 4.38
0 0 7 o 264.551 213.465 180.00 3.64358 0.06
1 2 0 o 269.223 261.380 -97.61 3.52674 0.11
1 2 -1 o 81.802 82.301 -89.32 3.52026 0.04
2 1 -3 o 1166.367 1267.173 -56.29 3.49711 0.50
2 1 2 o 922.964 1286.164 139.49 3.40024 0.37
1 1 -6 o 3839.922 3892.086 -72.28 3.55671 1.69
0 2 3 o 892.706 869.060 136.48 3.54677 0.39
1 2 1 o 226.413 239.272 141.58 3.46733 0.09
1 2 -2 o 391.671 382.534 -151.92 3.44897 0.16
1 0 -7 o 2.310 2.625 180.00 3.50546 0.00
2 0 -5 o 281.313 270.904 0.00 3.43029 0.06
2 0 4 o 954.429 959.723 180.00 3.27052 0.18
1 2 2 o 214.413 279.643 172.71 3.35142 0.08
2 1 -4 o 37.094 46.336 -86.51 3.33248 0.01
1 2 -3 o 676.177 843.845 -77.00 3.32390 0.26
2 1 3 o 1239.041 1064.335 -174.45 3.21642 0.44
0 2 4 o 556.359 676.081 114.27 3.32863 0.21
1 1 6 o 30.861 29.279 -59.32 3.26261 0.01
0 1 7 o 1092.423 1614.391 -52.88 3.30156 0.41
1 2 3 o 158.654 150.369 74.59 3.19506 0.06
1 0 7 o 15436.149 15099.515 0.00 3.18215 2.68
1 2 -4 o 383.861 386.303 79.35 3.16179 0.13
2 1 -5 o 1362.136 1206.678 -32.84 3.14039 0.46
2 0 -6 o 30.113 29.899 180.00 3.17162 0.01
1 1 -7 o 375.667 355.295 25.86 3.19776 0.13
0 0 8 o 47.945 47.272 0.00 3.18813 0.01
2 1 4 o 142.085 125.277 -176.49 3.01642 0.04
2 0 5 o 1533.365 1353.557 180.00 3.01775 0.24
0 2 5 o 176.930 109.228 179.07 3.09953 0.06
1 2 4 o 1194.662 1112.143 167.78 3.01565 0.37
1 0 -8 o 886.099 773.291 0.00 3.11292 0.15
1 2 -5 o 17.521 8.397 97.49 2.97976 0.01
1 1 7 o 644.801 563.632 56.05 2.94666 0.19
2 1 -6 o 553.614 476.973 7.30 2.93830 0.16
0 1 8 o 984.047 906.889 -41.43 2.95141 0.29
2 1 5 o 28.815 22.608 -52.22 2.81470 0.01
2 2 -1 o 421.174 351.229 161.36 2.84350 0.12
2 0 -7 o 1282.907 1019.428 180.00 2.92460 0.19
2 2 0 o 140.355 112.880 -144.10 2.83270 0.04
1 0 8 o 9503.628 8198.991 0.00 2.85069 1.30
2 2 -2 o 350.785 270.492 47.50 2.81934 0.09
2 0 6 o 1121.169 943.651 180.00 2.78207 0.14
1 1 -8 o 131.389 115.402 15.22 2.89144 0.04
3 0 -1 o 185.245 135.851 180.00 2.76835 0.02
1 2 5 o 1883.937 1478.417 126.11 2.82801 0.51
3 0 -2 o 285.467 206.272 180.00 2.75898 0.04
0 2 6 o 1486.108 1312.077 163.96 2.87480 0.41
2 2 1 o 781.872 681.607 -1.12 2.78809 0.20
3 0 0 o 189.490 156.108 180.00 2.74545 0.02
2 2 -3 o 1060.542 742.394 25.00 2.76278 0.27
3 0 1 o 4.869 4.188 0.00 2.69258 0.00
0 0 9 o 1440.596 1170.765 180.00 2.83389 0.19
2 2 2 o 98.811 93.519 -134.44 2.71426 0.02
1 2 -6 o 159.665 144.448 121.61 2.79188 0.04
3 0 -3 o 12.361 11.188 180.00 2.71828 0.00
1 0 -9 o 43.455 39.510 0.00 2.79412 0.01
2 1 -7 o 1014.571 937.058 0.76 2.73866 0.26
3 0 2 o 2.134 2.053 0.00 2.61474 0.00
3 1 -1 o 2009.030 1873.634 46.69 2.60910 0.45
2 2 -4 o 1332.821 937.880 25.94 2.67942 0.32
1 1 8 o 13.287 9.408 -163.46 2.67769 0.00
3 0 -4 o 15.075 11.575 180.00 2.65025 0.00
2 1 6 o 568.370 561.257 12.88 2.62058 0.13
3 1 0 o 1147.173 953.504 -82.84 2.58990 0.25
2 2 3 o 377.931 371.475 172.28 2.61797 0.09
3 1 -2 o 2167.811 1905.778 23.60 2.60125 0.49
2 0 -8 o 1604.276 1636.326 180.00 2.69689 0.20
1 2 6 o 172.139 141.285 168.54 2.64269 0.04
3 1 1 o 518.481 926.104 -134.31 2.54538 0.11
2 0 7 o 357.748 324.282 0.00 2.56776 0.04
3 1 -3 o 488.784 446.371 53.65 2.56706 0.11
0 1 9 o 402.675 292.530 38.27 2.66375 0.09
0 2 7 o 169.514 123.594 -124.89 2.66327 0.04
3 0 3 o 171.963 511.917 180.00 2.51836 0.02
0 3 1 o 101.363 79.935 133.55 2.58830 0.02
3 1 2 o 1149.033 1928.411 13.99 2.47931 0.23
3 0 -5 o 67.656 71.236 180.00 2.56087 0.01
1 1 -9 o 295.609 304.657 98.79 2.63064 0.07
1 2 -7 o 280.090 261.093 -15.28 2.60787 0.06
1 0 9 o 913.575 712.930 0.00 2.57830 0.10
2 2 -5 o 388.592 303.774 1.13 2.57647 0.09
3 1 -4 o 216.383 618.376 -126.14 2.50953 0.05
2 2 4 o 16.687 44.455 116.54 2.50668 0.00
0 3 2 o 46.201 74.307 57.33 2.54922 0.01
0 0 10 o 107.873 163.559 0.00 2.55050 0.01
2 1 -8 o 321.184 520.288 95.45 2.54902 0.07
2 1 7 o 754.663 1495.603 -1.71 2.43916 0.15
3 0 4 o 0.010 0.049 0.00 2.41009 0.00
1 3 0 o 657.179 1067.169 72.65 2.48090 0.13
1 3 -1 o 179.951 295.141 110.80 2.47865 0.04
3 1 3 o 824.695 1080.597 -16.72 2.39669 0.16
1 2 7 o 3.909 6.840 38.34 2.46622 0.00
1 0 -10 o 32.489 241.432 180.00 2.53140 0.00
0 3 3 o 538.340 891.103 6.79 2.48785 0.11
1 3 1 o 478.483 854.701 35.42 2.45996 0.10
1 3 -2 o 14.602 27.066 -145.47 2.45337 0.00
1 1 9 o 57.839 112.526 30.06 2.44818 0.01
2 2 -6 o 109.338 193.031 -48.40 2.46130 0.02
2 2 5 o 364.550 426.791 177.37 2.38728 0.07
3 0 -6 o 115.855 210.290 180.00 2.45684 0.01
3 1 -5 o 181.023 369.887 -117.37 2.43325 0.04
2 0 -9 o 0.262 0.480 180.00 2.49113 0.00
0 2 8 o 737.006 1295.995 -113.36 2.46900 0.15
2 0 8 o 179.850 231.379 180.00 2.37552 0.02
1 3 2 o 245.799 471.466 -149.42 2.41752 0.05
1 3 -3 o 204.372 345.949 55.22 2.40713 0.04
1 2 -8 o 523.433 1111.089 127.60 2.43357 0.10
0 3 4 o 45.837 82.239 -135.99 2.40892 0.01
0 1 10 o 85.148 175.440 49.66 2.42435 0.02
3 1 4 o 411.419 431.400 -107.34 2.30281 0.07
1 1 -10 o 72.131 130.934 76.71 2.40792 0.01
3 0 5 o 416.340 446.299 0.00 2.29585 0.04
1 3 3 o 356.993 455.818 -57.38 2.35682 0.06
1 0 10 o 91.874 117.854 180.00 2.35129 0.01
3 1 -6 o 2162.219 2555.001 -63.62 2.34349 0.39
1 3 -4 o 803.411 952.442 -156.36 2.34337 0.14
2 1 -9 o 347.161 477.756 -26.27 2.37319 0.06
3 0 -7 o 5.658 6.837 0.00 2.34448 0.00
2 2 -7 o 1061.470 1197.608 118.12 2.34036 0.19
2 1 8 o 485.710 392.809 79.17 2.27259 0.08
3 2 0 o 193.233 194.457 50.71 2.24547 0.03
2 2 6 o 826.022 729.862 -10.87 2.26538 0.14
1 2 8 o 92.358 100.573 98.08 2.30196 0.02
3 2 -1 o 29.964 30.595 -37.53 2.25795 0.00
0 3 5 o 171.932 132.010 -103.98 2.31768 0.03
3 2 -2 o 279.203 295.376 175.14 2.25285 0.05
3 1 5 o 260.371 379.916 -57.65 2.20255 0.04
1 3 4 o 14.046 13.300 30.68 2.28198 0.00
3 2 1 o 134.219 182.973 109.02 2.21627 0.02
0 0 11 o 66.619 49.390 180.00 2.31864 0.01
3 2 -3 o 910.053 986.305 -174.52 2.23054 0.15
3 0 6 o 4.970 9.541 180.00 2.18035 0.00
1 3 -5 o 64.838 54.140 -52.74 2.26631 0.01
1 0 -11 o 261.044 241.418 180.00 2.31189 0.02
0 2 9 o 365.014 417.850 146.27 2.29309 0.06
2 0 -10 o 66.978 74.843 0.00 2.30714 0.01
1 2 -9 o 33.496 24.346 -102.07 2.27186 0.01
1 1 10 o 1539.841 1667.507 175.66 2.25135 0.25
3 1 -7 o 1504.138 1477.605 -88.92 2.24537 0.24
2 0 9 o 70.930 103.283 0.00 2.20421 0.01
2 3 0 o 320.964 463.180 44.19 2.19955 0.05
3 2 2 o 623.293 1250.521 44.66 2.17225 0.09
3 2 -4 o 117.365 185.142 97.50 2.19248 0.02
2 3 -1 o 91.889 134.580 21.00 2.20460 0.01
2 3 1 o 462.322 932.382 -167.97 2.17847 0.07
2 3 -2 o 216.507 336.881 82.77 2.19328 0.03
3 0 -8 o 41.106 45.366 180.00 2.22902 0.00
0 3 6 o 435.872 593.321 -94.68 2.21908 0.07
2 2 -8 o 63.924 87.806 129.29 2.21867 0.01
1 3 5 o 213.699 308.495 101.21 2.19735 0.03
3 2 3 o 5.655 14.771 50.15 2.11603 0.00
0 1 11 o 397.859 512.158 -59.90 2.22264 0.06
2 3 -3 o 64.727 139.661 -177.82 2.16633 0.01
2 2 7 o 548.451 965.450 -52.08 2.14509 0.08
1 1 -11 o 763.548 1090.576 -17.33 2.21669 0.12
2 3 2 o 33.991 61.153 9.55 2.14270 0.01
1 3 -6 o 153.952 324.782 109.60 2.18027 0.02
3 1 6 o 137.644 316.522 20.48 2.09995 0.02
3 2 -5 o 351.881 635.855 111.32 2.14106 0.05
2 1 -10 o 155.595 233.699 -13.41 2.21251 0.02
1 0 11 o 27.192 61.084 0.00 2.15966 0.00
2 1 9 o 255.334 636.656 65.95 2.12124 0.04
4 0 -1 o 112.995 184.206 0.00 2.07421 0.01
1 2 9 o 163.018 290.092 -48.39 2.15122 0.02
3 0 7 o 118.409 338.950 180.00 2.06698 0.01
2 3 -4 o 16.218 41.019 35.07 2.12543 0.00
3 1 -8 o 169.067 287.396 24.59 2.14333 0.03
4 0 0 o 136.218 769.865 180.00 2.05909 0.01
4 0 -2 o 31.989 48.211 180.00 2.07579 0.00
2 3 3 o 45.757 86.368 78.56 2.09437 0.01
3 2 4 o 82.818 332.638 4.11 2.05058 0.01
1 3 6 o 411.210 1201.901 160.91 2.10696 0.06
4 0 -3 o 24.614 112.364 180.00 2.06372 0.00
0 2 10 o 176.706 380.980 -52.33 2.13499 0.03
2 0 -11 o 121.536 195.259 0.00 2.14340 0.01
0 0 12 o 153.453 430.556 0.00 2.12542 0.01
1 2 -10 o 287.697 792.492 0.05 2.12375 0.04
4 0 1 o 493.491 1026.206 180.00 2.03128 0.03
0 3 7 o 40.982 103.997 -159.33 2.11735 0.01
2 2 -9 o 184.754 503.561 146.24 2.09980 0.03
1 1 11 o 552.289 637.514 -128.55 2.08145 0.08
3 0 -9 o 58.320 149.619 0.00 2.11441 0.00
3 2 -6 o 131.005 162.314 -78.51 2.07915 0.02
1 0 -12 o 13.713 42.492 0.00 2.12615 0.00
4 0 -4 o 659.679 1422.765 0.00 2.03871 0.04
2 3 -5 o 19.843 32.273 -12.46 2.07294 0.00
1 3 -7 o 76.695 109.630 39.99 2.08919 0.01
2 0 10 o 3.465 19.418 0.00 2.05190 0.00
4 0 2 o 1.511 3.570 0.00 1.99230 0.00
4 1 0 o 417.799 952.846 -47.99 1.99097 0.05
2 2 8 o 59.287 118.595 -129.67 2.02916 0.01
4 1 -2 o 71.629 183.460 -126.56 2.00606 0.01
4 1 -1 o 358.920 871.877 -63.01 2.00463 0.05
2 3 4 o 333.584 670.886 131.96 2.03607 0.04
3 1 7 o 7.708 16.796 133.83 1.99810 0.00
4 1 -3 o 63.809 137.376 116.49 1.99516 0.01
4 1 1 o 24.522 109.270 -147.66 1.96580 0.00
2 1 -11 o 11.323 45.802 27.85 2.06688 0.00
3 2 5 o 10.299 32.418 40.21 1.97883 0.00
3 1 -9 o 13.014 28.606 36.29 2.04085 0.00
1 1 -12 o 32.222 248.323 -57.25 2.05141 0.00
0 1 12 o 4.181 25.262 -111.01 2.05075 0.00
2 1 10 o 184.096 461.367 49.49 1.98447 0.02
4 0 -5 o 28.993 63.906 0.00 2.00214 0.00
4 0 3 o 491.323 1016.492 0.00 1.94409 0.03
1 3 7 o 37.919 159.944 79.46 2.01420 0.01
1 2 10 o 55.230 237.699 20.75 2.01400 0.01
2 3 -6 o 10.331 40.399 157.37 2.01152 0.00
3 0 8 o 170.024 684.310 180.00 1.95799 0.01
3 2 -7 o 21.722 70.657 -155.54 2.00971 0.00
4 1 -4 o 23.596 122.752 66.48 1.97254 0.00
2 3 5 o 31.457 176.405 105.12 1.97051 0.00
4 1 2 o 204.910 194.366 -144.36 1.93040 0.02
0 3 8 o 42.898 221.084 154.47 2.01572 0.01
1 0 12 o 2.668 5.567 0.00 1.99601 0.00
1 3 -8 o 216.761 435.178 102.93 1.99630 0.03
3 0 -10 o 18.200 38.641 180.00 2.00336 0.00
4 1 -5 o 268.907 395.616 159.57 1.93935 0.03
4 0 -6 o 189.278 821.620 180.00 1.95586 0.01
2 2 -10 o 414.747 949.106 133.55 1.98604 0.05
3 1 8 o 252.187 282.897 18.69 1.89915 0.03
0 2 11 o 43.194 88.122 17.06 1.99336 0.01
1 2 -11 o 266.494 588.337 24.63 1.98907 0.03
4 0 4 o 1.908 2.654 180.00 1.88877 0.00
2 0 -12 o 224.186 421.074 180.00 1.99784 0.01
4 1 3 o 83.822 127.151 -91.15 1.88645 0.01
3 2 6 o 318.679 372.935 -65.10 1.90343 0.04
2 2 9 o 194.996 210.620 112.84 1.91924 0.02
0 4 0 o 285.429 1258.356 138.70 1.95130 0.02
2 0 11 o 2206.559 2660.473 0.00 1.91643 0.12
0 4 1 o 183.242 556.431 23.76 1.94562 0.02
3 3 -1 o 378.516 423.882 100.19 1.89587 0.04
2 3 -7 o 58.232 144.917 80.98 1.94387 0.01
3 3 0 o 148.131 210.357 59.70 1.88847 0.02
3 2 -8 o 8.059 8.344 120.74 1.93555 0.00
1 1 12 o 158.890 142.859 -68.69 1.93378 0.02
0 0 13 o 12.001 61.898 180.00 1.96193 0.00
2 3 6 o 153.415 166.437 65.68 1.90026 0.02
0 4 2 o 912.747 679.764 -44.38 1.92885 0.10
4 1 -6 o 22.591 24.241 -82.41 1.89720 0.00
3 1 -10 o 98.802 174.046 -177.10 1.94046 0.01
1 0 -13 o 10.823 100.662 0.00 1.96721 0.00
3 3 -2 o 43.755 52.160 -170.86 1.89285 0.00
1 3 8 o 58.846 55.945 29.07 1.92170 0.01
3 0 9 o 624.187 1152.277 180.00 1.85472 0.03
3 3 1 o 31.165 51.519 78.24 1.87100 0.00
4 1 4 o 119.514 166.264 -7.88 1.83578 0.01
4 0 -7 o 46.143 49.973 180.00 1.90198 0.00
1 4 0 o 1192.783 1233.440 -115.11 1.89874 0.13
1 4 -1 o 843.543 872.752 -96.79 1.89773 0.09
3 3 -3 o 69.142 130.824 -9.99 1.87956 0.01
4 0 5 o 509.958 746.785 180.00 1.82845 0.03
2 1 -12 o 42.303 40.792 -161.60 1.93544 0.00
1 4 1 o 381.630 518.715 -47.80 1.88930 0.04
1 3 -9 o 112.087 127.375 56.39 1.90409 0.01
0 3 9 o 57.223 72.063 46.65 1.91653 0.01
0 4 3 o 796.862 840.151 -6.76 1.90185 0.09
1 4 -2 o 289.164 463.675 -33.77 1.88632 0.03
4 2 -2 o 64.306 89.227 139.04 1.83267 0.01
4 2 -1 o 297.769 419.465 -162.20 1.83158 0.03
2 1 11 o 294.758 523.508 -26.69 1.86115 0.03
3 3 2 o 108.509 161.426 -175.74 1.84428 0.01
1 2 11 o 359.280 479.232 152.89 1.88962 0.04
3 2 7 o 9.862 14.719 127.46 1.82660 0.00
0 1 13 o 836.760 883.341 161.46 1.90274 0.09
3 3 -4 o 238.535 453.493 95.72 1.85662 0.03
1 4 2 o 106.240 168.674 38.19 1.86987 0.01
1 1 -13 o 13.929 19.158 -73.22 1.90756 0.00
1 4 -3 o 67.115 109.153 -131.83 1.86505 0.01
4 1 -7 o 224.196 368.036 -154.92 1.84791 0.02
2 3 -8 o 2.635 4.488 93.00 1.87244 0.00
3 0 -11 o 61.989 59.225 180.00 1.89756 0.00
4 2 -3 o 232.635 357.916 -41.27 1.82435 0.02
0 4 4 o 132.171 208.617 50.55 1.86589 0.01
2 2 -11 o 132.703 293.441 -91.07 1.87870 0.01
3 2 -9 o 371.843 714.210 166.23 1.85909 0.04
4 0 -8 o 6.388 8.849 180.00 1.84263 0.00
2 3 7 o 7.404 10.906 -134.14 1.82758 0.00
1 4 3 o 29.873 40.686 99.93 1.84136 0.00
1 0 13 o 13.059 25.832 0.00 1.85480 0.00
3 3 -5 o 114.141 176.533 -162.31 1.82509 0.01
1 2 -12 o 24.255 36.984 173.91 1.86705 0.00
0 2 12 o 62.781 95.823 29.74 1.86655 0.01
1 4 -4 o 108.612 143.482 179.87 1.83492 0.01
1 3 9 o 7.764 10.685 -63.81 1.83136 0.00
2 0 -13 o 50.272 73.447 180.00 1.86829 0.00
3 1 -11 o 7.830 10.920 114.25 1.84386 0.00
0 4 5 o 4.673 7.586 -71.63 1.82251 0.00
1 0 -14 o 71.594 101.621 0.00 1.82981 0.00
_reflns_number_total             340
_reflns_limit_h_min              0
_reflns_limit_h_max              4
_reflns_limit_k_min              0
_reflns_limit_k_max              4
_reflns_limit_l_min              -15
_reflns_limit_l_max              15
_reflns_d_resolution_high        1.823
_reflns_d_resolution_low         25.505
#--eof--eof--eof--eof--eof--eof--eof--eof--eof--eof--eof--eof--eof--eof--eof--#
_exptl_crystal_recrystallization_method 
'Re-crystallisation from solvent: Ethanol'
